# Supplementary material for: [2,6-Bis(dimethyl­amino­meth­yl)phen­yl]selenium bromide monohydrate
Source: Acta Crystallogr Sect E Struct Rep Online. 2010 Mar 6;66(Pt 4):o771. doi: 10.1107/S1600536810008019 (PMC2983970; doi:10.1107/S1600536810008019)
Supplement: Supplementary file 1 [file e-66-0o771-sup1.cif]

##############################################################################
###                                                                        ###
###        Electronic paper (Acta Crystallographica Section E)             ###
###                                                                        ###
##############################################################################
#                                                                            #
# This CIF contains the data in a paper accepted for publication in Acta     #
# Crystallographica Section E. It conforms to the requirements of Notes      #
# for Authors for Section E, and has been peer reviewed under the auspices   #
# of the IUCr Commission on Journals.                                        #
#                                                                            #
# Full details of the Crystallographic Information File format               #
# are given in the paper "The Crystallographic Information File (CIF):       #
# a New Standard Archive File for Crystallography" by S. R. Hall, F. H.      #
# Allen and I. D. Brown [Acta Cryst. (1991), A47, 655-685].                  #
#                                                                            #
# The current version of the core CIF dictionary is obtainable from          #
# ftp://ftp.iucr.org/pub/cif_core.dic. The current version number is 2.4.    #
#                                                                            #
# Software is freely available for graphical display of the structure(s) in  #
# this CIF.  For information consult the CIF home page http://www.iucr.org/  #
# cif/home.html                                                              #
#                                                                            #
# This file may be used for bona fide research purposes within the           #
# scientific community so long as proper attribution is given to the journal # 
# article from which it was obtained.                                        #
#                                                                            #
##############################################################################
                                             
data_I
_audit_creation_method     SHELXL-97
_chemical_name_systematic
;
[2,6-Bis(dimethylaminomethyl)phenyl]selenium bromide monohydrate
;
_chemical_name_common     ?
_chemical_formula_moiety     'C12 H19 N2 Se +, Br -, H2 O'
_chemical_formula_sum     'C12 H21 Br N2 O Se'
_chemical_formula_iupac     'C12 H19 N2 Se +, Br -, H2 O'
_chemical_formula_weight     368.18
_chemical_melting_point     ?
_symmetry_cell_setting     'monoclinic'
_symmetry_space_group_name_H-M     'C 2/c'
_symmetry_space_group_name_Hall     '-C 2yc'
loop_
    _symmetry_equiv_pos_as_xyz
    'x, y, z'
    '-x, y, -z+1/2'
    'x+1/2, y+1/2, z'
    '-x+1/2, y+1/2, -z+1/2'
    '-x, -y, -z'
    'x, -y, z-1/2'
    '-x+1/2, -y+1/2, -z'
    'x+1/2, -y+1/2, z-1/2'
_cell_length_a     15.1494(14)
_cell_length_b     11.3182(10)
_cell_length_c     18.8083(17)
_cell_angle_alpha     90.00
_cell_angle_beta     110.475(2)
_cell_angle_gamma     90.00
_cell_volume     3021.2(5)
_cell_formula_units_Z     8
_cell_measurement_reflns_used     3226
_cell_measurement_theta_min     2.30
_cell_measurement_theta_max     25.24
_cell_measurement_temperature     297(2)
_exptl_crystal_description     'block'
_exptl_crystal_colour     'colourless'
_exptl_crystal_size_max     0.31
_exptl_crystal_size_mid     0.29
_exptl_crystal_size_min     0.09
_exptl_crystal_density_diffrn     1.619
_exptl_crystal_density_meas     ?
_exptl_crystal_density_method     'not measured'
_exptl_crystal_F_000     1472
_exptl_absorpt_coefficient_mu     5.119
_exptl_absorpt_correction_type     'multi-scan'
_exptl_absorpt_process_details     '(SADABS; Bruker, 2000)'
_exptl_absorpt_correction_T_min     0.2998
_exptl_absorpt_correction_T_max     0.6558
_exptl_special_details
;
;
_diffrn_ambient_temperature     297(2)
_diffrn_radiation_type     MoK\a
_diffrn_radiation_wavelength     0.71073
_diffrn_radiation_source     'fine-focus sealed tube'
_diffrn_radiation_monochromator     graphite
_diffrn_measurement_device_type
                            'Bruker SMART APEX CCD area-detector diffractometer'
_diffrn_measurement_method     'phi and omega scans'
_diffrn_detector_area_resol_mean     ?
_diffrn_reflns_number     11856
_diffrn_reflns_av_R_equivalents     0.0496
_diffrn_reflns_av_sigmaI/netI     0.0455
_diffrn_reflns_theta_min     2.30
_diffrn_reflns_theta_max     26.37
_diffrn_reflns_theta_full     26.37
_diffrn_measured_fraction_theta_max     0.998
_diffrn_measured_fraction_theta_full     0.998
_diffrn_reflns_limit_h_min     -18
_diffrn_reflns_limit_h_max     18
_diffrn_reflns_limit_k_min     -14
_diffrn_reflns_limit_k_max     14
_diffrn_reflns_limit_l_min     -23
_diffrn_reflns_limit_l_max     23
_diffrn_standards_number     ?
_diffrn_standards_interval_count     ?
_diffrn_standards_interval_time     ?
_diffrn_standards_decay_%     ?
_refine_special_details
;
Refinement of <i>F</i>^2^ against ALL reflections. The weighted <i>R</i>-factor
wR and goodness of fit <i>S</i> are based on <i>F</i>^2^, conventional
<i>R</i>-factors <i>R</i> are based on <i>F</i>, with <i>F</i> set to zero for
negative <i>F</i>^2^. The threshold expression of <i>F</i>^2^ >
\s(<i>F</i>^2^) is used only for calculating <i>R</i>-factors(gt) etc. and is
not relevant to the choice of reflections for refinement. <i>R</i>-factors
based on <i>F</i>^2^ are statistically about twice as large as those based on
<i>F</i>, and <i>R</i>- factors based on ALL data will be even larger.
;
_reflns_number_total     3093
_reflns_number_gt     2696
_reflns_threshold_expression     I>2/s(I)
_refine_ls_structure_factor_coef     Fsqd
_refine_ls_matrix_type     full
_refine_ls_R_factor_all     0.0468
_refine_ls_R_factor_gt     0.0391
_refine_ls_wR_factor_gt     0.0831
_refine_ls_wR_factor_ref     0.0862
_refine_ls_goodness_of_fit_ref     1.092
_refine_ls_restrained_S_all     1.092
_refine_ls_number_reflns     3093
_refine_ls_number_parameters     167
_refine_ls_number_restraints     0
_refine_ls_hydrogen_treatment     mixed
_refine_ls_weighting_scheme     calc
_refine_ls_weighting_details
         'calc w=1/[\s^2^(Fo^2^)+(0.0287P)^2^+3.8997P] where P=(Fo^2^+2Fc^2^)/3'
_atom_sites_solution_hydrogens     geom
_atom_sites_solution_primary     direct
_atom_sites_solution_secondary     difmap
_refine_ls_shift/su_max     0.001
_refine_ls_shift/su_mean     0.000
_refine_diff_density_max     0.494
_refine_diff_density_min     -0.533
_refine_ls_extinction_method     none
_refine_ls_extinction_coef     ?
loop_
    _atom_type_symbol
    _atom_type_description
    _atom_type_scat_dispersion_real
    _atom_type_scat_dispersion_imag
    _atom_type_scat_source
    'C' 'C' 0.0033 0.0016
                         'International Tables Vol C Tables 4.2.6.8 and 6.1.1.4'
    'H' 'H' 0.0000 0.0000
                         'International Tables Vol C Tables 4.2.6.8 and 6.1.1.4'
    'N' 'N' 0.0061 0.0033
                         'International Tables Vol C Tables 4.2.6.8 and 6.1.1.4'
    'Se' 'Se' -0.0929 2.2259
                         'International Tables Vol C Tables 4.2.6.8 and 6.1.1.4'
    'Br' 'Br' -0.2901 2.4595
                         'International Tables Vol C Tables 4.2.6.8 and 6.1.1.4'
    'O' 'O' 0.0106 0.0060
                         'International Tables Vol C Tables 4.2.6.8 and 6.1.1.4'
_computing_data_collection     'SMART (Bruker, 2000)'
_computing_cell_refinement     'SAINT-Plus (Bruker, 2000)'
_computing_data_reduction     'SAINT-Plus (Bruker, 2001)'
_computing_structure_solution     'SHELXS97 (Sheldrick, 2008)'
_computing_structure_refinement     'SHELXL97 (Sheldrick, 2008)'
_computing_molecular_graphics
;
ORTEP-3 (Farrugia, 1997) and DIAMOND 3 (Brandenburg & Putz,
2006)
;
_computing_publication_material     'publCIF (Westrip, 2010)'
loop_
    _atom_site_type_symbol
    _atom_site_label
    _atom_site_fract_x
    _atom_site_fract_y
    _atom_site_fract_z
    _atom_site_U_iso_or_equiv
    _atom_site_adp_type
    _atom_site_calc_flag
    _atom_site_refinement_flags
    _atom_site_occupancy
    _atom_site_disorder_assembly
    _atom_site_disorder_group
    Br Br1 0.5000 0.26510(5) 0.7500 0.05461(17) Uani d S 1 . .
    Br Br2 0.5000 0.73811(6) 0.7500 0.0747(2) Uani d S 1 . .
    C C1 0.3337(2) 0.9300(3) 0.93573(18) 0.0319(7) Uani d . 1 . .
    C C2 0.3774(2) 0.9329(3) 1.01348(18) 0.0372(7) Uani d . 1 . .
    C C6 0.2603(2) 1.0046(3) 0.89677(19) 0.0346(7) Uani d . 1 . .
    C C10 0.2169(2) 0.9828(3) 0.81308(19) 0.0408(8) Uani d . 1 . .
    H H10A 0.1640 0.9290 0.8028 0.049 Uiso calc R 1 . .
    H H10B 0.1939 1.0565 0.7868 0.049 Uiso calc R 1 . .
    C C7 0.4589(3) 0.8503(3) 1.04538(19) 0.0444(8) Uani d . 1 . .
    H H7A 0.5173 0.8906 1.0505 0.053 Uiso calc R 1 . .
    H H7B 0.4622 0.8232 1.0952 0.053 Uiso calc R 1 . .
    C C8 0.3799(3) 0.6604(3) 1.0050(3) 0.0572(11) Uani d . 1 . .
    H H8A 0.4077 0.6257 1.0544 0.086 Uiso calc R 1 . .
    H H8B 0.3677 0.5999 0.9670 0.086 Uiso calc R 1 . .
    H H8C 0.3218 0.6984 1.0014 0.086 Uiso calc R 1 . .
    C C9 0.5358(3) 0.6906(4) 0.9999(2) 0.0561(10) Uani d . 1 . .
    H H9A 0.5780 0.7482 0.9919 0.084 Uiso calc R 1 . .
    H H9B 0.5246 0.6294 0.9624 0.084 Uiso calc R 1 . .
    H H9C 0.5635 0.6570 1.0496 0.084 Uiso calc R 1 . .
    C C12 0.3495(3) 1.0235(3) 0.7709(2) 0.0495(9) Uani d . 1 . .
    H H12A 0.4006 0.9872 0.7599 0.074 Uiso calc R 1 . .
    H H12B 0.3744 1.0733 0.8147 0.074 Uiso calc R 1 . .
    H H12C 0.3126 1.0702 0.7282 0.074 Uiso calc R 1 . .
    C C11 0.2469(3) 0.8570(4) 0.7181(2) 0.0525(9) Uani d . 1 . .
    H H11A 0.2098 0.9056 0.6767 0.079 Uiso calc R 1 . .
    H H11B 0.2073 0.7982 0.7286 0.079 Uiso calc R 1 . .
    H H11C 0.2957 0.8189 0.7050 0.079 Uiso calc R 1 . .
    C C5 0.2301(3) 1.0860(3) 0.9381(2) 0.0454(9) Uani d . 1 . .
    H H5 0.1810 1.1374 0.9134 0.054 Uiso calc R 1 . .
    C C4 0.2730(3) 1.0911(3) 1.0160(2) 0.0505(9) Uani d . 1 . .
    H H4 0.2525 1.1462 1.0434 0.061 Uiso calc R 1 . .
    C C3 0.3460(3) 1.0155(3) 1.0540(2) 0.0473(9) Uani d . 1 . .
    H H3 0.3740 1.0198 1.1065 0.057 Uiso calc R 1 . .
    N N1 0.4453(2) 0.7484(2) 0.99307(16) 0.0385(7) Uani d . 1 . .
    N N2 0.28962(19) 0.9310(2) 0.78604(15) 0.0372(6) Uani d . 1 . .
    O O1 0.4714(3) 0.5053(4) 0.8489(2) 0.0793(11) Uani d . 1 . .
    Se Se1 0.37778(2) 0.82185(3) 0.879443(18) 0.03542(12) Uani d . 1 . .
    H H1 0.480(4) 0.562(5) 0.828(3) 0.09(2) Uiso d . 1 . .
    H H2 0.475(5) 0.451(6) 0.825(4) 0.12(3) Uiso d . 1 . .
loop_
    _atom_site_aniso_label
    _atom_site_aniso_U_11
    _atom_site_aniso_U_22
    _atom_site_aniso_U_33
    _atom_site_aniso_U_12
    _atom_site_aniso_U_13
    _atom_site_aniso_U_23
    Br1 0.0623(4) 0.0495(3) 0.0552(4) 0.000 0.0246(3) 0.000
    Br2 0.0914(5) 0.0596(4) 0.0986(6) 0.000 0.0651(5) 0.000
    C1 0.0345(17) 0.0321(16) 0.0323(17) -0.0077(13) 0.0157(14) -0.0033(13)
    C2 0.0410(19) 0.0415(18) 0.0301(18) -0.0085(15) 0.0139(15) 0.0012(14)
    C6 0.0337(17) 0.0329(16) 0.0367(18) -0.0046(13) 0.0117(14) -0.0018(13)
    C10 0.0355(18) 0.0434(19) 0.0379(19) 0.0018(15) 0.0057(15) 0.0008(15)
    C7 0.043(2) 0.057(2) 0.0302(18) -0.0040(17) 0.0092(15) 0.0064(16)
    C8 0.045(2) 0.050(2) 0.073(3) -0.0058(17) 0.016(2) 0.021(2)
    C9 0.040(2) 0.065(3) 0.061(3) 0.0149(19) 0.0143(19) 0.014(2)
    C12 0.056(2) 0.053(2) 0.040(2) -0.0079(18) 0.0165(18) 0.0080(17)
    C11 0.058(2) 0.055(2) 0.036(2) -0.0003(19) 0.0076(18) -0.0115(17)
    C5 0.047(2) 0.0364(18) 0.056(2) 0.0009(16) 0.0221(18) -0.0025(16)
    C4 0.063(2) 0.043(2) 0.055(2) -0.0016(19) 0.033(2) -0.0114(18)
    C3 0.060(2) 0.054(2) 0.0317(19) -0.0089(19) 0.0210(18) -0.0050(16)
    N1 0.0319(15) 0.0426(16) 0.0395(16) 0.0017(12) 0.0108(13) 0.0081(12)
    N2 0.0412(16) 0.0396(15) 0.0273(14) -0.0040(12) 0.0076(12) -0.0005(12)
    O1 0.106(3) 0.077(3) 0.046(2) -0.007(2) 0.0145(19) 0.0004(19)
    Se1 0.03654(19) 0.03788(19) 0.03126(19) 0.00273(14) 0.01113(14) -0.00128(14)
_geom_special_details
;
All esds (except the esd in the dihedral angle between two l.s. planes) are
estimated using the full covariance matrix. The cell esds are taken into
account individually in the estimation of esds in distances, angles and
torsion angles; correlations between esds in cell parameters are only used
when they are defined by crystal symmetry. An approximate (isotropic)
treatment of cell esds is used for estimating esds involving l.s. planes.
;
loop_
    _geom_bond_atom_site_label_1
    _geom_bond_atom_site_label_2
    _geom_bond_site_symmetry_2
    _geom_bond_distance
    _geom_bond_publ_flag
    C1 C2 . 1.379(4) ?
    C1 C6 . 1.384(5) ?
    C1 Se1 . 1.887(3) ?
    C2 C3 . 1.391(5) ?
    C2 C7 . 1.497(5) ?
    C6 C5 . 1.382(5) ?
    C6 C10 . 1.499(5) ?
    C10 N2 . 1.487(4) ?
    C10 H10A . 0.9700 ?
    C10 H10B . 0.9700 ?
    C7 N1 . 1.483(5) ?
    C7 H7A . 0.9700 ?
    C7 H7B . 0.9700 ?
    C8 N1 . 1.476(4) ?
    C8 H8A . 0.9600 ?
    C8 H8B . 0.9600 ?
    C8 H8C . 0.9600 ?
    C9 N1 . 1.484(5) ?
    C9 H9A . 0.9600 ?
    C9 H9B . 0.9600 ?
    C9 H9C . 0.9600 ?
    C12 N2 . 1.478(4) ?
    C12 H12A . 0.9600 ?
    C12 H12B . 0.9600 ?
    C12 H12C . 0.9600 ?
    C11 N2 . 1.474(4) ?
    C11 H11A . 0.9600 ?
    C11 H11B . 0.9600 ?
    C11 H11C . 0.9600 ?
    C5 C4 . 1.381(5) ?
    C5 H5 . 0.9300 ?
    C4 C3 . 1.383(5) ?
    C4 H4 . 0.9300 ?
    C3 H3 . 0.9300 ?
    N1 Se1 . 2.185(3) ?
    N2 Se1 . 2.180(3) ?
    O1 H1 . 0.78(6) ?
    O1 H2 . 0.78(6) ?
loop_
    _geom_angle_atom_site_label_1
    _geom_angle_atom_site_label_2
    _geom_angle_atom_site_label_3
    _geom_angle_site_symmetry_1
    _geom_angle_site_symmetry_3
    _geom_angle
    _geom_angle_publ_flag
    C2 C1 C6 . . 123.1(3) ?
    C2 C1 Se1 . . 118.5(2) ?
    C6 C1 Se1 . . 118.4(2) ?
    C1 C2 C3 . . 117.9(3) ?
    C1 C2 C7 . . 115.7(3) ?
    C3 C2 C7 . . 126.3(3) ?
    C5 C6 C1 . . 118.1(3) ?
    C5 C6 C10 . . 126.1(3) ?
    C1 C6 C10 . . 115.6(3) ?
    N2 C10 C6 . . 108.6(3) ?
    N2 C10 H10A . . 110.0 ?
    C6 C10 H10A . . 110.0 ?
    N2 C10 H10B . . 110.0 ?
    C6 C10 H10B . . 110.0 ?
    H10A C10 H10B . . 108.4 ?
    N1 C7 C2 . . 108.4(3) ?
    N1 C7 H7A . . 110.0 ?
    C2 C7 H7A . . 110.0 ?
    N1 C7 H7B . . 110.0 ?
    C2 C7 H7B . . 110.0 ?
    H7A C7 H7B . . 108.4 ?
    N1 C8 H8A . . 109.5 ?
    N1 C8 H8B . . 109.5 ?
    H8A C8 H8B . . 109.5 ?
    N1 C8 H8C . . 109.5 ?
    H8A C8 H8C . . 109.5 ?
    H8B C8 H8C . . 109.5 ?
    N1 C9 H9A . . 109.5 ?
    N1 C9 H9B . . 109.5 ?
    H9A C9 H9B . . 109.5 ?
    N1 C9 H9C . . 109.5 ?
    H9A C9 H9C . . 109.5 ?
    H9B C9 H9C . . 109.5 ?
    N2 C12 H12A . . 109.5 ?
    N2 C12 H12B . . 109.5 ?
    H12A C12 H12B . . 109.5 ?
    N2 C12 H12C . . 109.5 ?
    H12A C12 H12C . . 109.5 ?
    H12B C12 H12C . . 109.5 ?
    N2 C11 H11A . . 109.5 ?
    N2 C11 H11B . . 109.5 ?
    H11A C11 H11B . . 109.5 ?
    N2 C11 H11C . . 109.5 ?
    H11A C11 H11C . . 109.5 ?
    H11B C11 H11C . . 109.5 ?
    C4 C5 C6 . . 119.9(3) ?
    C4 C5 H5 . . 120.1 ?
    C6 C5 H5 . . 120.1 ?
    C5 C4 C3 . . 121.2(3) ?
    C5 C4 H4 . . 119.4 ?
    C3 C4 H4 . . 119.4 ?
    C4 C3 C2 . . 119.8(3) ?
    C4 C3 H3 . . 120.1 ?
    C2 C3 H3 . . 120.1 ?
    C8 N1 C7 . . 111.6(3) ?
    C8 N1 C9 . . 109.8(3) ?
    C7 N1 C9 . . 112.1(3) ?
    C8 N1 Se1 . . 107.2(2) ?
    C7 N1 Se1 . . 105.19(19) ?
    C9 N1 Se1 . . 110.7(2) ?
    C11 N2 C12 . . 110.4(3) ?
    C11 N2 C10 . . 111.5(3) ?
    C12 N2 C10 . . 111.4(3) ?
    C11 N2 Se1 . . 109.6(2) ?
    C12 N2 Se1 . . 108.2(2) ?
    C10 N2 Se1 . . 105.46(19) ?
    H1 O1 H2 . . 107(6) ?
    C1 Se1 N2 . . 81.21(12) ?
    C1 Se1 N1 . . 80.47(12) ?
    N2 Se1 N1 . . 161.56(11) ?
loop_
    _geom_torsion_atom_site_label_1
    _geom_torsion_atom_site_label_2
    _geom_torsion_atom_site_label_3
    _geom_torsion_atom_site_label_4
    _geom_torsion_site_symmetry_1
    _geom_torsion_site_symmetry_2
    _geom_torsion_site_symmetry_3
    _geom_torsion_site_symmetry_4
    _geom_torsion
    _geom_torsion_publ_flag
    C6 C1 C2 C3 . . . . -0.4(5) ?
    Se1 C1 C2 C3 . . . . 178.1(2) ?
    C6 C1 C2 C7 . . . . -176.8(3) ?
    Se1 C1 C2 C7 . . . . 1.8(4) ?
    C2 C1 C6 C5 . . . . 0.4(5) ?
    Se1 C1 C6 C5 . . . . -178.1(2) ?
    C2 C1 C6 C10 . . . . -175.7(3) ?
    Se1 C1 C6 C10 . . . . 5.7(4) ?
    C5 C6 C10 N2 . . . . 155.8(3) ?
    C1 C6 C10 N2 . . . . -28.4(4) ?
    C1 C2 C7 N1 . . . . -26.9(4) ?
    C3 C2 C7 N1 . . . . 157.1(3) ?
    C1 C6 C5 C4 . . . . -0.1(5) ?
    C10 C6 C5 C4 . . . . 175.6(3) ?
    C6 C5 C4 C3 . . . . -0.2(6) ?
    C5 C4 C3 C2 . . . . 0.2(6) ?
    C1 C2 C3 C4 . . . . 0.1(5) ?
    C7 C2 C3 C4 . . . . 176.0(3) ?
    C2 C7 N1 C8 . . . . -81.0(3) ?
    C2 C7 N1 C9 . . . . 155.3(3) ?
    C2 C7 N1 Se1 . . . . 34.9(3) ?
    C6 C10 N2 C11 . . . . 152.9(3) ?
    C6 C10 N2 C12 . . . . -83.3(3) ?
    C6 C10 N2 Se1 . . . . 33.9(3) ?
    C2 C1 Se1 N2 . . . . -166.9(3) ?
    C6 C1 Se1 N2 . . . . 11.7(2) ?
    C2 C1 Se1 N1 . . . . 15.2(2) ?
    C6 C1 Se1 N1 . . . . -166.2(3) ?
    C11 N2 Se1 C1 . . . . -146.0(3) ?
    C12 N2 Se1 C1 . . . . 93.5(2) ?
    C10 N2 Se1 C1 . . . . -25.8(2) ?
    C11 N2 Se1 N1 . . . . -139.3(3) ?
    C12 N2 Se1 N1 . . . . 100.2(4) ?
    C10 N2 Se1 N1 . . . . -19.1(4) ?
    C8 N1 Se1 C1 . . . . 90.8(2) ?
    C7 N1 Se1 C1 . . . . -28.1(2) ?
    C9 N1 Se1 C1 . . . . -149.4(3) ?
    C8 N1 Se1 N2 . . . . 84.2(4) ?
    C7 N1 Se1 N2 . . . . -34.8(4) ?
    C9 N1 Se1 N2 . . . . -156.1(3) ?
loop_
    _geom_hbond_atom_site_label_D
    _geom_hbond_atom_site_label_H
    _geom_hbond_atom_site_label_A
    _geom_hbond_site_symmetry_A
    _geom_hbond_distance_DH
    _geom_hbond_distance_HA
    _geom_hbond_distance_DA
    _geom_hbond_angle_DHA
    O1 H1 Br2 . 0.78(6) 2.56(6) 3.340(5) 175(5)
    O1 H2 Br1 . 0.78(6) 2.63(7) 3.406(5) 176(7)
data_global
_journal_date_recd_electronic     2010-02-04
_journal_date_accepted     2010-03-02
_journal_name_full     'Acta Crystallographica, Section E'
_journal_year     2010
_journal_volume     66
_journal_issue      4
_journal_page_first     o771
_journal_page_last     o771
_journal_paper_category     QO
_journal_coeditor_code     DN2538
_publ_contact_author_name     'Varga, Richard A.'
_publ_contact_author_address
;
Faculty of Chemistry and Chemical Engineering,
Babes-Bolyai University,
Arany Janos Str. no. 11
RO-400028, Cluj Napoca,
Romania.
;
_publ_contact_author_email     'richy@chem.ubbcluj.ro'
_publ_contact_author_fax     '0040264590181'
_publ_contact_author_phone     '004026459833'
_publ_section_title
;
[2,6-Bis(dimethylaminomethyl)phenyl]selenium bromide monohydrate
;
loop_
    _publ_author_name
    _publ_author_footnote
    _publ_author_address
    'Varga, Richard A.' .
;
Faculty of Chemistry and Chemical Engineering,
Babes-Bolyai University,
Arany Janos Str. no. 11
RO-400028, Cluj Napoca,
Romania
;
    'Kulcsar, Monica' .
;
Departamento de Qu\'imica Inorg\'anica, Instituto de Ciencia de
Materiales de Arag\'on,
Universidad de Zaragoza--CSIC, E-50009 Zaragoza, Spain
;
    'Silvestru, Anca' .
;
Faculty of Chemistry and Chemical Engineering,
Babes-Bolyai University,
Arany Janos Str. no. 11
RO-400028, Cluj Napoca,
Romania
;
