# Supplementary material for: [2,6-Bis(dimethyl­amino­meth­yl)phen­yl]selenium bromide monohydrate
Source: Acta Crystallogr Sect E Struct Rep Online. 2010 Mar 6;66(Pt 4):o771. doi: 10.1107/S1600536810008019 (PMC2983970; doi:10.1107/S1600536810008019)
Supplement: Supplementary file 2 [file e-66-0o771-Isup2.hkl]

# 
# h,k,l, Fc-squared, Fo-squared, sigma(Fo-squared) and status flag 
# 
data_I
_shelx_title ' 141rich in C2/c' 
_shelx_refln_list_code          4 
_shelx_F_calc_maximum      431.02 
_exptl_crystal_F_000      1472.00 
_reflns_d_resolution_high  0.8001 
 
loop_ 
 _symmetry_equiv_pos_as_xyz 
 'x, y, z' 
 '-x, y, -z+1/2' 
 'x+1/2, y+1/2, z' 
 '-x+1/2, y+1/2, -z+1/2' 
 '-x, -y, -z' 
 'x, -y, z-1/2' 
 '-x+1/2, -y+1/2, -z' 
 'x+1/2, -y+1/2, z-1/2' 
 
_cell_length_a    15.1494 
_cell_length_b    11.3182 
_cell_length_c    18.8083 
_cell_angle_alpha  90.000 
_cell_angle_beta  110.475 
_cell_angle_gamma  90.000 
 
_shelx_F_squared_multiplier     1.000 
 
loop_ 
 _refln_index_h 
 _refln_index_k 
 _refln_index_l 
 _refln_F_squared_calc 
 _refln_F_squared_meas 
 _refln_F_squared_sigma 
 _refln_observed_status 
   2   0   0    19011.53    21377.40    880.63 o 
   4   0   0    11757.50    13581.83    532.17 o 
   6   0   0    17174.87    16855.93    586.61 o 
   8   0   0    90257.48    82966.36   2803.15 o 
  10   0   0     2308.80     1839.20    144.09 o 
  12   0   0     4589.48     4145.71    254.88 o 
  14   0   0      115.58      141.19     70.52 o 
  16   0   0     3746.46     3722.45    263.51 o 
   1   1   0     7191.28     7990.41    192.63 o 
   3   1   0    65501.98    67563.13   1602.08 o 
   5   1   0     9859.43    10429.98    261.18 o 
   7   1   0     3852.00     3973.57    112.08 o 
   9   1   0      397.65      330.72     56.32 o 
  11   1   0     1546.95     1523.02     98.42 o 
  13   1   0      483.73      469.15     68.39 o 
  15   1   0       46.03       31.71     56.63 o 
  17   1   0      287.11      375.67     71.59 o 
   0   2   0    28756.52    30746.16   1246.02 o 
   2   2   0   170216.61   159832.30   3785.42 o 
   4   2   0     2883.37     3183.88     86.69 o 
   6   2   0    10444.07    10612.68    267.64 o 
   8   2   0    24251.51    22725.84    559.24 o 
  10   2   0     7536.81     7085.15    256.48 o 
  12   2   0      218.95      235.40     53.66 o 
  14   2   0       76.50      159.00     52.97 o 
  16   2   0     3948.42     3893.02    194.58 o 
   1   3   0     4550.72     4568.49    115.07 o 
   3   3   0     3493.09     3353.09     89.53 o 
   5   3   0    17567.62    17758.83    434.32 o 
   7   3   0      502.95      453.55     30.10 o 
   9   3   0     5752.81     5376.68    172.04 o 
  11   3   0     3879.56     3964.34    170.60 o 
  13   3   0     6685.03     6187.87    244.32 o 
  15   3   0      616.56      569.14     77.29 o 
  17   3   0      659.93      744.54     88.66 o 
   0   4   0    36088.34    37440.93   1589.85 o 
   2   4   0    46769.16    47253.23   1119.79 o 
   4   4   0    35425.01    36860.27    885.81 o 
   6   4   0    23244.23    22710.92    620.90 o 
   8   4   0     1960.73     1931.93     70.98 o 
  10   4   0     1513.79     1572.02    121.05 o 
  12   4   0     3907.31     3884.05    174.46 o 
  14   4   0     2054.83     1809.36    120.31 o 
  16   4   0       21.05       32.76     53.53 o 
   1   5   0      418.23      541.98     36.12 o 
   3   5   0    32862.70    33183.75    797.11 o 
   5   5   0    30475.34    32626.45    789.48 o 
   7   5   0     1497.25     1477.05     59.72 o 
   9   5   0      613.73      609.92     43.36 o 
  11   5   0     3214.38     3235.57    149.59 o 
  13   5   0     1406.23     1693.01    111.30 o 
  15   5   0       91.98      171.83     54.21 o 
   0   6   0     1189.14      911.34     89.34 o 
   2   6   0     7111.94     6696.11    214.29 o 
   4   6   0    51336.21    50704.79   1324.50 o 
   6   6   0     8619.78     8508.61    223.67 o 
   8   6   0     3181.09     3448.00    175.61 o 
  10   6   0     2155.08     1998.63    106.25 o 
  12   6   0     8386.30     8118.21    342.31 o 
  14   6   0     1854.91     1885.44    139.49 o 
  16   6   0      322.50      396.18     61.98 o 
   1   7   0     2872.51     2802.30    107.73 o 
   3   7   0     7853.84     7741.11    292.11 o 
   5   7   0     1646.08     1774.05     86.70 o 
   7   7   0     2014.66     2192.60     90.12 o 
   9   7   0      218.24      371.06     44.02 o 
  11   7   0      283.43      378.94     69.43 o 
  13   7   0      373.70      474.39     86.29 o 
  15   7   0        1.55      177.23     66.13 o 
   0   8   0      260.47      303.50     66.55 o 
   2   8   0     7872.47     7507.57    246.66 o 
   4   8   0    35276.23    35269.97   1036.21 o 
   6   8   0     1963.49     2025.00    100.19 o 
   8   8   0      718.71      831.99     78.59 o 
  10   8   0       15.32      -39.24     52.11 o 
  12   8   0     5917.28     5422.88    691.91 o 
  14   8   0      508.68      465.26    111.47 o 
   1   9   0    16485.39    16229.05    499.26 o 
   3   9   0       22.84       38.59     33.49 o 
   5   9   0       29.84       54.87     35.76 o 
   7   9   0     4325.31     4401.04    171.26 o 
   9   9   0     4521.43     5063.87    194.64 o 
  11   9   0        0.62       60.23     69.47 o 
  13   9   0      448.55      411.90     95.88 o 
   0  10   0      636.39      626.69     87.55 o 
   2  10   0     3482.03     3218.40    134.67 o 
   4  10   0     1248.60     1286.47     90.53 o 
   6  10   0     1085.38     1109.18     81.86 o 
   8  10   0        6.08      -11.10     49.26 o 
  10  10   0      385.04      231.02     81.80 o 
  12  10   0      224.20      311.90     91.29 o 
   1  11   0     7348.68     6921.69    245.09 o 
   3  11   0      208.84      208.14     47.51 o 
   5  11   0      221.02      229.45     50.87 o 
   7  11   0     3627.98     3597.76    160.51 o 
   9  11   0     3542.96     3782.35    169.22 o 
  11  11   0       23.73        5.44     89.34 o 
   0  12   0     9483.54     8478.01    418.10 o 
   2  12   0      128.33      154.66     48.34 o 
   4  12   0       45.37      104.95     46.99 o 
   6  12   0        4.55       80.50     46.79 o 
   8  12   0     2051.28     2185.60    131.52 o 
   1  13   0     1309.90     1397.61    106.31 o 
   3  13   0      346.48      488.86     68.86 o 
   5  13   0       37.79       72.76     51.34 o 
   0  14   0      878.43      760.47    165.91 o 
   2  14   0      503.79      434.51     75.69 o 
 -17   1   1       37.68       46.49     55.81 o 
 -15   1   1     3947.06     3566.27    185.53 o 
 -13   1   1       63.65       62.73     47.08 o 
 -11   1   1    11191.66    10481.54    359.28 o 
  -9   1   1      166.85      215.46     22.88 o 
  -7   1   1    14522.38    14396.82    358.00 o 
  -5   1   1     1009.71     1240.77     43.39 o 
  -3   1   1   120692.17   120880.52   2862.62 o 
  -1   1   1      630.91      666.35     19.09 o 
   1   1   1    53907.20    53582.47   1265.43 o 
   3   1   1    10545.89    11258.75    274.96 o 
   5   1   1    39273.23    40421.73    967.87 o 
   7   1   1      825.97      854.64     48.58 o 
   9   1   1    10977.54    10369.25    350.40 o 
  11   1   1       83.33       91.81     42.97 o 
  13   1   1     8385.45     7709.82    291.74 o 
  15   1   1     1238.72     1307.23    111.37 o 
  17   1   1      719.04      927.83    119.47 o 
 -16   2   1     1916.34     1857.72    131.54 o 
 -14   2   1     1037.75     1080.21    106.32 o 
 -12   2   1     3427.32     3228.16    154.36 o 
 -10   2   1     2506.52     2175.22    110.01 o 
  -8   2   1     4343.94     4005.43    116.77 o 
  -6   2   1      677.40      689.90     33.09 o 
  -4   2   1    11001.61    11147.28    273.51 o 
  -2   2   1    59874.63    63073.44   2092.11 o 
   0   2   1    39337.30    38687.96   1222.05 o 
   2   2   1     7901.07     8329.01    204.38 o 
   4   2   1     1708.62     1712.72     52.09 o 
   6   2   1     6006.16     5997.56    158.54 o 
   8   2   1     9550.38     9585.84    334.84 o 
  10   2   1     7544.53     7451.83    269.44 o 
  12   2   1      828.09      884.96     83.39 o 
  14   2   1     1494.69     1545.82    116.24 o 
  16   2   1      118.62      201.31     61.17 o 
 -17   3   1       11.34      119.84     54.41 o 
 -15   3   1       17.71       37.46     49.28 o 
 -13   3   1        6.34        7.95     43.43 o 
 -11   3   1      172.31      150.98     43.05 o 
  -9   3   1      378.56      446.27     40.77 o 
  -7   3   1     3628.12     3803.79    110.05 o 
  -5   3   1    12514.70    13606.48    336.53 o 
  -3   3   1     1152.93     1401.20     79.10 o 
  -1   3   1      805.35      903.60     32.07 o 
   1   3   1     4715.81     4532.32    125.19 o 
   3   3   1     1811.07     2009.01     69.17 o 
   5   3   1       46.50       12.08     11.33 o 
   7   3   1        5.33       22.63     21.95 o 
   9   3   1       37.60       22.90     36.04 o 
  11   3   1      584.96      551.99     63.39 o 
  13   3   1     1094.41     1061.60     92.98 o 
  15   3   1       55.85      181.92     63.42 o 
  17   3   1       19.86       95.51     56.38 o 
 -16   4   1     2091.70     2235.55    143.10 o 
 -14   4   1      715.84      772.92     78.32 o 
 -12   4   1     2644.91     2593.40    133.58 o 
 -10   4   1     5395.33     5132.56    195.36 o 
  -8   4   1    11100.02    10917.49    281.21 o 
  -6   4   1     2440.75     2280.10     72.89 o 
  -4   4   1    30457.54    33236.55    799.42 o 
  -2   4   1     6624.46     6016.65    152.51 o 
   0   4   1    17648.31    18100.48    477.25 o 
   2   4   1    16470.37    16420.15    398.81 o 
   4   4   1     4223.28     4156.34    113.15 o 
   6   4   1     4649.61     4539.61    127.21 o 
   8   4   1    13441.18    13156.39    403.61 o 
  10   4   1     5876.23     5316.10    205.55 o 
  12   4   1      627.64      629.37     72.22 o 
  14   4   1     2365.91     2029.76    144.74 o 
  16   4   1      983.99     1030.20    103.67 o 
 -15   5   1     1292.03     1582.19    138.58 o 
 -13   5   1       24.04        7.42     41.91 o 
 -11   5   1     2746.66     2690.37    130.92 o 
  -9   5   1       67.44       51.94     23.14 o 
  -7   5   1    15363.06    15684.20    393.56 o 
  -5   5   1      234.87      286.09     23.86 o 
  -3   5   1    10903.11    10797.30    293.86 o 
  -1   5   1       10.30       17.69     10.53 o 
   1   5   1     8357.17     7423.48    203.95 o 
   3   5   1        1.25       -6.11     10.95 o 
   5   5   1    11493.14    11342.31    313.28 o 
   7   5   1       66.81      109.11     23.05 o 
   9   5   1     5826.70     5647.42    210.72 o 
  11   5   1      910.19     1016.94     83.48 o 
  13   5   1      622.23      704.99     76.99 o 
  15   5   1        0.65       94.11     52.27 o 
 -16   6   1      196.23      285.61     67.29 o 
 -14   6   1      766.72      825.33     81.15 o 
 -12   6   1     1063.98      964.14     81.73 o 
 -10   6   1       93.93       98.20     37.49 o 
  -8   6   1      954.53      916.98     62.57 o 
  -6   6   1     3229.71     3219.31     98.11 o 
  -4   6   1     1027.67      961.67     41.69 o 
  -2   6   1     2558.33     2454.95     81.38 o 
   0   6   1     3244.58     3267.11    116.62 o 
   2   6   1     3754.43     3753.05    103.77 o 
   4   6   1      510.74      494.98     47.83 o 
   6   6   1     1084.30     1078.39     50.77 o 
   8   6   1      500.22      504.47     40.19 o 
  10   6   1     2983.41     3016.78    157.37 o 
  12   6   1      232.86      275.02     54.28 o 
  14   6   1       97.85      238.52     55.76 o 
 -15   7   1     1793.03     1993.49    204.54 o 
 -13   7   1      123.30      214.71     62.30 o 
 -11   7   1     4926.67     5219.68    608.04 o 
  -9   7   1      185.11      196.20     37.05 o 
  -7   7   1    17292.19    16050.17    443.21 o 
  -5   7   1       53.18       81.11     29.62 o 
  -3   7   1     8662.45     8176.51    261.73 o 
  -1   7   1      483.63      541.73     44.63 o 
   1   7   1    21166.48    20470.06    609.09 o 
   3   7   1       15.44       56.09     27.28 o 
   5   7   1    14713.44    14158.85    498.87 o 
   7   7   1      932.92     1032.30     60.70 o 
   9   7   1     7125.06     6345.21    330.14 o 
  11   7   1     1434.07     1467.46    117.21 o 
  13   7   1     2504.93     2650.46    175.36 o 
  15   7   1       11.61      173.91     93.96 o 
 -14   8   1       23.94       88.38    109.39 o 
 -12   8   1      947.45     1097.96    137.78 o 
 -10   8   1      272.58      318.67    189.61 o 
  -8   8   1      789.50      831.32     69.31 o 
  -6   8   1      186.89      214.20     40.79 o 
  -4   8   1     2376.32     2292.31    102.15 o 
  -2   8   1     1426.98     1436.25     77.34 o 
   0   8   1      709.57      652.56     53.07 o 
   2   8   1       11.09      -24.28     26.99 o 
   4   8   1      204.36      252.18     41.56 o 
   6   8   1     1999.78     2258.42    107.70 o 
   8   8   1      351.75      397.78     51.42 o 
  10   8   1      343.33      577.81    101.75 o 
  12   8   1      172.55      281.20     91.36 o 
  14   8   1      521.77      466.75    117.85 o 
 -13   9   1       15.66       61.47     69.58 o 
 -11   9   1     1042.95     1014.40    196.00 o 
  -9   9   1      228.55      244.91     49.75 o 
  -7   9   1     1983.97     2017.80    107.36 o 
  -5   9   1     3270.53     3026.54    129.73 o 
  -3   9   1     5736.21     5376.43    201.84 o 
  -1   9   1       90.20       98.03     36.20 o 
   1   9   1     3601.20     3277.41    131.66 o 
   3   9   1      243.08      282.17     45.89 o 
   5   9   1     5933.18     5635.58    203.22 o 
   7   9   1      270.96      295.44     49.38 o 
   9   9   1     1940.47     2043.43    260.72 o 
  11   9   1       42.76       63.27     68.68 o 
  13   9   1       43.19      138.56    120.33 o 
 -12  10   1     1282.14     1173.19    144.69 o 
 -10  10   1     1607.87     1911.04    177.09 o 
  -8  10   1      913.87      955.82     80.37 o 
  -6  10   1     1836.70     2009.28    122.92 o 
  -4  10   1     3831.38     3355.27    140.51 o 
  -2  10   1     7394.26     7151.74    246.91 o 
   0  10   1     3321.34     3168.48    142.90 o 
   2  10   1     4955.99     4624.05    174.98 o 
   4  10   1     5033.92     5046.29    209.32 o 
   6  10   1     2496.90     2418.46    127.88 o 
   8  10   1      798.24      928.07     92.12 o 
  10  10   1     1210.27     1446.85    159.18 o 
  12  10   1      672.23      813.24    130.85 o 
 -11  11   1      126.86      389.66     92.15 o 
  -9  11   1        1.04        4.24     50.00 o 
  -7  11   1        4.04       73.86     42.62 o 
  -5  11   1      232.13      262.92     52.26 o 
  -3  11   1     2479.82     2440.55    123.23 o 
  -1  11   1      198.42      234.19     46.97 o 
   1  11   1     1857.94     1742.18    103.37 o 
   3  11   1       68.70      116.10     43.61 o 
   5  11   1       72.17      133.47     43.50 o 
   7  11   1       25.30       56.52     42.69 o 
   9  11   1      545.27      601.52    332.74 o 
  -8  12   1      379.59      477.75     65.59 o 
  -6  12   1      406.59      448.39     62.38 o 
  -4  12   1     2320.59     2125.03    146.05 o 
  -2  12   1      310.09      322.56     85.53 o 
   0  12   1      202.11      350.47     55.84 o 
   2  12   1      391.78      491.65     65.86 o 
   4  12   1      662.57      897.71     82.56 o 
   6  12   1     1223.52     1052.96    145.01 o 
   8  12   1       75.56      225.34     49.32 o 
  -7  13   1     1174.95     1324.63    107.91 o 
  -5  13   1      114.57      162.13     58.16 o 
  -3  13   1     1721.14     1718.73    116.44 o 
  -1  13   1      125.95      127.32     51.88 o 
   1  13   1     1025.46     1138.00     95.93 o 
   3  13   1      402.56      516.50     73.28 o 
   5  13   1     1386.26     1457.79    109.24 o 
  -2  14   1      138.14      189.55    104.21 o 
   0  14   1       12.11      -13.11     50.75 o 
   2  14   1        5.02       15.10     54.69 o 
 -18   0   2     1434.05     1575.15    420.25 o 
 -16   0   2     1030.48     1091.31    224.26 o 
 -14   0   2    17923.03    16090.25    827.74 o 
 -12   0   2     3748.29     3433.66    219.33 o 
 -10   0   2      528.77      650.91     64.04 o 
  -8   0   2    13739.75    13998.17    754.50 o 
  -6   0   2   141178.72   136361.27   8685.62 o 
  -4   0   2    63277.94    65633.29   3403.77 o 
  -2   0   2    16485.87    14983.97    614.81 o 
   0   0   2     3268.54     3259.81    117.70 o 
   2   0   2   123742.76   114096.88   6261.66 o 
   4   0   2    77847.82    72556.29   4587.22 o 
   6   0   2        1.96       10.31     27.61 o 
   8   0   2     7907.11     7034.97    351.78 o 
  10   0   2    45321.55    41861.81   1820.20 o 
  12   0   2     7993.04     7560.18    403.02 o 
  14   0   2       66.95      154.37     74.03 o 
  16   0   2       60.24       39.93     70.93 o 
 -17   1   2      211.23      264.43     64.39 o 
 -15   1   2      623.38      657.11     76.59 o 
 -13   1   2      174.68      154.88     48.62 o 
 -11   1   2      844.90      815.69     80.00 o 
  -9   1   2      588.64      722.66     40.58 o 
  -7   1   2     5244.11     5140.12    141.26 o 
  -5   1   2      537.87      568.07     27.88 o 
  -3   1   2      532.26      690.67     26.86 o 
  -1   1   2    52399.75    52988.69   1256.48 o 
   1   1   2    10397.02    11068.95    268.31 o 
   3   1   2     2317.22     2251.45     62.74 o 
   5   1   2     7288.95     7161.22    183.40 o 
   7   1   2    10958.62    11420.15    373.02 o 
   9   1   2      128.92      131.11     40.53 o 
  11   1   2      859.20      787.60     78.47 o 
  13   1   2      489.31      467.30     70.73 o 
  15   1   2      164.24      246.59     62.63 o 
  17   1   2       18.85       73.67     61.51 o 
 -18   2   2       82.43      200.19     61.79 o 
 -16   2   2      949.38     1086.62    103.42 o 
 -14   2   2     7001.37     6870.12    266.36 o 
 -12   2   2     8396.23     7646.70    313.16 o 
 -10   2   2      671.64      767.41     44.37 o 
  -8   2   2    40358.59    41851.56   1011.23 o 
  -6   2   2    96144.42    99072.49   2358.42 o 
  -4   2   2    43032.97    45690.61   1186.02 o 
  -2   2   2      102.96      137.44     11.42 o 
   0   2   2    12369.68    13584.95    554.02 o 
   2   2   2    66114.20    67172.52   1590.21 o 
   4   2   2    17479.00    18104.44    441.13 o 
   6   2   2       62.45      100.85     14.79 o 
   8   2   2     9399.73     9545.15    322.63 o 
  10   2   2    17485.68    16681.58    545.11 o 
  12   2   2     5760.17     5437.17    222.77 o 
  14   2   2      457.45      468.75     72.48 o 
  16   2   2      265.15      335.78     70.33 o 
 -17   3   2      621.06      794.35     87.88 o 
 -15   3   2     1342.13     1246.73    101.97 o 
 -13   3   2      599.69      655.54     72.61 o 
 -11   3   2    13144.74    13269.47    438.39 o 
  -9   3   2     8489.41     8472.79    226.15 o 
  -7   3   2     3940.64     3996.67    114.24 o 
  -5   3   2    14595.59    15997.47    392.60 o 
  -3   3   2    85368.09    90174.49   2327.13 o 
  -1   3   2     9011.83     9589.80    235.03 o 
   1   3   2     7068.42     6844.16    202.89 o 
   3   3   2    24167.85    25160.51    663.67 o 
   5   3   2    28716.59    31435.04    758.87 o 
   7   3   2    11927.40    12022.47    305.08 o 
   9   3   2     2862.13     2711.04    140.00 o 
  11   3   2     4368.08     3998.16    175.55 o 
  13   3   2     2137.60     2201.13    135.36 o 
  15   3   2     2411.07     2471.26    152.36 o 
 -16   4   2      149.78      312.62     61.23 o 
 -14   4   2      303.57      263.58     78.68 o 
 -12   4   2     2028.26     1829.30    115.26 o 
 -10   4   2    10800.66    10453.60    436.77 o 
  -8   4   2    12024.32    11929.32    305.98 o 
  -6   4   2     6416.13     6789.58    195.25 o 
  -4   4   2    14958.64    15381.12    385.53 o 
  -2   4   2    46664.59    46874.11   1117.33 o 
   0   4   2    53374.71    51367.19   1219.35 o 
   2   4   2    15556.77    15606.84    380.22 o 
   4   4   2    26645.56    28443.71    687.01 o 
   6   4   2    33525.18    35050.45    849.08 o 
   8   4   2    12970.75    13100.38    416.43 o 
  10   4   2     3633.67     3458.16    159.86 o 
  12   4   2      334.21      345.70     60.96 o 
  14   4   2     1584.82     1618.63    144.36 o 
  16   4   2        7.64      145.15     59.01 o 
 -17   5   2      577.19      770.44     83.52 o 
 -15   5   2      545.59      520.38     70.08 o 
 -13   5   2       88.10      124.03     45.70 o 
 -11   5   2     6165.58     5898.70    252.16 o 
  -9   5   2    10075.63    10143.05    267.67 o 
  -7   5   2     7313.28     7413.84    215.79 o 
  -5   5   2       48.58       95.66     17.43 o 
  -3   5   2    14560.11    14422.09    387.54 o 
  -1   5   2    20878.56    20862.77    551.86 o 
   1   5   2     1716.05     1723.04     53.84 o 
   3   5   2       52.71       62.13     14.08 o 
   5   5   2    15905.63    15617.51    388.37 o 
   7   5   2    15294.15    15702.21    394.55 o 
   9   5   2        9.28       22.69     39.74 o 
  11   5   2      877.60      961.38     83.28 o 
  13   5   2     2046.45     2116.51    130.35 o 
  15   5   2     1947.57     2061.25    183.42 o 
 -16   6   2        4.97      218.33     62.89 o 
 -14   6   2      613.19      758.00     76.51 o 
 -12   6   2     1394.29     1374.94    103.60 o 
 -10   6   2    27362.96    25761.94    793.16 o 
  -8   6   2     2710.38     2793.08     93.61 o 
  -6   6   2       37.83       52.20     19.33 o 
  -4   6   2    14242.70    14354.84    388.73 o 
  -2   6   2    71288.52    67386.26   1749.73 o 
   0   6   2     8965.57     8387.82    272.33 o 
   2   6   2      229.01      315.05     21.30 o 
   4   6   2     2871.97     2678.92     83.40 o 
   6   6   2    39896.15    39635.67   1048.30 o 
   8   6   2     6819.09     6583.34    184.65 o 
  10   6   2      830.96      859.79     75.04 o 
  12   6   2       28.11       57.14     58.42 o 
  14   6   2     2331.36     2249.56    139.27 o 
 -15   7   2      359.87      839.11    103.36 o 
 -13   7   2      215.70      261.95     92.07 o 
 -11   7   2     1202.87     1444.15    112.90 o 
  -9   7   2     1885.48     1816.73     83.98 o 
  -7   7   2    11415.91    11524.35    326.22 o 
  -5   7   2      382.89      478.76     47.14 o 
  -3   7   2     2884.07     2740.97    107.20 o 
  -1   7   2     6141.10     5814.33    193.61 o 
   1   7   2     2636.96     2521.60    101.13 o 
   3   7   2      783.04      899.32     59.58 o 
   5   7   2      419.78      533.57     59.21 o 
   7   7   2     1800.88     1912.81    101.40 o 
   9   7   2      473.06      633.56     78.70 o 
  11   7   2     1168.02     1443.80    143.00 o 
  13   7   2      101.48      322.80     79.95 o 
 -14   8   2      975.50     1195.83    212.40 o 
 -12   8   2     1110.60     1101.89    134.08 o 
 -10   8   2     7688.49     7781.38    287.93 o 
  -8   8   2     4517.35     4421.84    169.52 o 
  -6   8   2      570.08      638.02     58.33 o 
  -4   8   2     2051.12     1988.82     94.75 o 
  -2   8   2    34022.73    33264.29   1122.74 o 
   0   8   2     8335.14     8210.90    293.95 o 
   2   8   2     1535.29     1652.38     84.71 o 
   4   8   2     3506.63     3225.29    129.59 o 
   6   8   2    19884.16    19321.59    589.29 o 
   8   8   2     4414.74     4383.68    233.95 o 
  10   8   2      463.14      547.81    216.05 o 
  12   8   2       47.22      -89.86    118.51 o 
 -13   9   2     1332.89     1647.00    171.33 o 
 -11   9   2      420.79      402.34     83.32 o 
  -9   9   2      323.77      390.95     52.95 o 
  -7   9   2     4270.89     4238.10    165.18 o 
  -5   9   2    14566.94    14403.52    450.35 o 
  -3   9   2      298.08      385.19     48.13 o 
  -1   9   2        7.65       28.52     33.75 o 
   1   9   2    11189.25    10145.10    326.04 o 
   3   9   2    13633.33    13532.23    425.67 o 
   5   9   2        0.66       -1.99     36.18 o 
   7   9   2      113.12      128.08     44.21 o 
   9   9   2     3346.78     3948.18    253.13 o 
  11   9   2     2445.64     2607.52    219.81 o 
  13   9   2        0.09      133.63    144.03 o 
 -12  10   2      508.35      502.85     93.41 o 
 -10  10   2     1128.07     1171.15     90.74 o 
  -8  10   2     1849.13     1749.95    106.78 o 
  -6  10   2      258.73      281.89     58.16 o 
  -4  10   2     4425.23     4113.40    161.61 o 
  -2  10   2     1064.77     1081.56     78.00 o 
   0  10   2     1792.76     1770.93     97.59 o 
   2  10   2       10.45      -21.77     48.95 o 
   4  10   2     1799.52     1809.33    110.46 o 
   6  10   2     1144.34     1060.33     84.31 o 
   8  10   2      592.71      657.81     66.17 o 
  10  10   2        3.37       54.66     89.34 o 
 -11  11   2       95.87       58.07     72.83 o 
  -9  11   2      197.56      276.15     52.20 o 
  -7  11   2     6809.71     6262.18    233.67 o 
  -5  11   2     4614.44     4306.05    173.78 o 
  -3  11   2      156.56      222.23     45.70 o 
  -1  11   2      330.63      306.46     51.68 o 
   1  11   2     9858.88     9371.92    315.51 o 
   3  11   2     6392.48     5956.94    220.72 o 
   5  11   2       34.40      -11.86     82.90 o 
   7  11   2      575.69      585.21     70.98 o 
   9  11   2     2032.22     2627.56    634.48 o 
  -8  12   2       96.01      120.37     60.79 o 
  -6  12   2     2811.03     2836.85    144.44 o 
  -4  12   2      277.72      318.24     55.82 o 
  -2  12   2      171.63      155.67     44.33 o 
   0  12   2       12.54       51.28     43.44 o 
   2  12   2     3666.16     3392.43    157.75 o 
   4  12   2      520.19      561.47     70.76 o 
   6  12   2       83.84      242.96     56.33 o 
   8  12   2        1.40       33.25     76.63 o 
  -7  13   2     1006.39     1180.05    156.05 o 
  -5  13   2     1558.91     1573.12    111.19 o 
  -3  13   2       39.64       48.91     47.95 o 
  -1  13   2      841.92      841.24    105.21 o 
   1  13   2     1348.54     1533.55    110.93 o 
   3  13   2     2332.90     2463.36    139.19 o 
   5  13   2       87.35      157.59     78.16 o 
  -2  14   2      728.59      507.05     71.37 o 
   0  14   2       36.53       85.80     53.57 o 
 -17   1   3     2506.63     2571.08    372.23 o 
 -15   1   3      102.02      133.98     53.27 o 
 -13   1   3     2229.42     2214.62    124.71 o 
 -11   1   3      739.72      717.73     64.46 o 
  -9   1   3    15530.52    14982.51    379.05 o 
  -7   1   3      143.65      155.45     20.04 o 
  -5   1   3    23296.04    24118.83    639.82 o 
  -3   1   3    16517.54    18357.67    480.72 o 
  -1   1   3    29526.29    30754.89   1079.16 o 
   1   1   3     2188.36     2340.51     64.68 o 
   3   1   3    24232.77    26497.88    695.99 o 
   5   1   3      294.11      352.05     48.68 o 
   7   1   3    20532.99    19561.39    616.92 o 
   9   1   3     2100.06     1970.89    109.62 o 
  11   1   3     5326.11     5086.29    210.75 o 
  13   1   3       19.42       58.34     48.26 o 
  15   1   3     1165.80     1255.38    111.61 o 
 -18   2   3     1021.62     1076.99    100.62 o 
 -16   2   3      614.68      753.62     84.21 o 
 -14   2   3     2363.21     2151.78    127.83 o 
 -12   2   3     1304.78     1251.94     90.01 o 
 -10   2   3     5588.08     5405.25    156.52 o 
  -8   2   3      348.75      271.03     27.00 o 
  -6   2   3     5522.21     5755.30    153.08 o 
  -4   2   3    69763.91    72828.72   1728.19 o 
  -2   2   3    18592.87    19447.69    466.95 o 
   0   2   3     3070.28     3075.81    159.81 o 
   2   2   3     6294.47     6659.61    168.44 o 
   4   2   3    24194.52    25293.83    666.84 o 
   6   2   3    11220.63    11286.63    283.33 o 
   8   2   3    11064.71     9916.07    335.85 o 
  10   2   3     1791.42     1778.33    109.60 o 
  12   2   3     1763.24     1833.49    121.95 o 
  14   2   3      406.68      337.99     67.58 o 
  16   2   3      609.61      787.44     95.29 o 
 -17   3   3      226.15      454.55    106.32 o 
 -15   3   3      144.70      219.28     73.04 o 
 -13   3   3      221.24      295.36     76.05 o 
 -11   3   3      175.83      216.37     35.85 o 
  -9   3   3     3727.14     4004.67    130.80 o 
  -7   3   3     1225.14     1583.51     58.71 o 
  -5   3   3    15858.04    17616.27    430.02 o 
  -3   3   3    11703.78    12591.34    308.04 o 
  -1   3   3       13.08       33.93      8.69 o 
   1   3   3     1103.32     1107.87     37.08 o 
   3   3   3     1410.92     1563.14     50.39 o 
   5   3   3     2482.41     2747.54     82.71 o 
   7   3   3     1676.25     1695.42     63.30 o 
   9   3   3      199.35      209.85     47.05 o 
  11   3   3       81.83       57.12     44.72 o 
  13   3   3      425.13      322.75     65.06 o 
  15   3   3     1258.92     1281.63    115.03 o 
 -16   4   3      630.38      607.55     75.20 o 
 -14   4   3     2728.49     2553.51    176.86 o 
 -12   4   3     5702.71     5505.81    246.50 o 
 -10   4   3    10073.37     9237.57    460.80 o 
  -8   4   3     8545.48     8702.11    229.61 o 
  -6   4   3    50447.33    56732.67   1357.51 o 
  -4   4   3    12952.12    13790.03    373.91 o 
  -2   4   3    18577.80    19790.26    479.30 o 
   0   4   3    13523.80    13298.00    407.47 o 
   2   4   3    26483.15    28028.34    738.90 o 
   4   4   3    10976.42    11153.10    280.89 o 
   6   4   3     8276.38     8556.19    223.38 o 
   8   4   3     9990.67    10062.82    340.20 o 
  10   4   3     1227.43     1095.42     88.02 o 
  12   4   3     6311.20     6114.68    244.26 o 
  14   4   3      999.15     1027.20     99.29 o 
  16   4   3     1286.90     1245.94    115.98 o 
 -17   5   3      474.54      741.00     81.80 o 
 -15   5   3       80.26      145.43     49.25 o 
 -13   5   3     3159.61     3166.56    260.68 o 
 -11   5   3        6.42       83.67     33.60 o 
  -9   5   3     9287.31     9545.05    253.75 o 
  -7   5   3       29.16       19.98     18.99 o 
  -5   5   3    12605.14    12671.56    316.63 o 
  -3   5   3     3153.02     3581.85     99.24 o 
  -1   5   3     1761.51     1749.71     57.21 o 
   1   5   3        0.62       10.78     11.12 o 
   3   5   3    17763.27    18752.81    459.14 o 
   5   5   3      374.46      368.96     43.59 o 
   7   5   3     1277.96     1293.16     56.96 o 
   9   5   3      618.76      630.36     64.49 o 
  11   5   3     1666.72     1649.16    110.32 o 
  13   5   3      605.74      604.41     76.94 o 
  15   5   3     1075.32     1154.75    106.38 o 
 -16   6   3      104.03      126.86     60.79 o 
 -14   6   3      756.96      791.10     76.92 o 
 -12   6   3      246.68      271.11     48.32 o 
 -10   6   3      132.46      128.20     32.58 o 
  -8   6   3      729.48      753.43     47.70 o 
  -6   6   3      525.46      579.08     35.37 o 
  -4   6   3     4458.37     4526.26    135.67 o 
  -2   6   3       75.95       61.93     25.34 o 
   0   6   3     4358.51     4449.90    134.49 o 
   2   6   3      918.28      873.60     38.67 o 
   4   6   3     4050.23     3977.11    114.54 o 
   6   6   3     1061.30     1096.68     92.95 o 
   8   6   3      642.95      621.30     61.84 o 
  10   6   3      868.77      816.63     75.67 o 
  12   6   3      375.76      446.25     65.43 o 
  14   6   3        0.89      108.53     61.57 o 
 -15   7   3       92.54      241.48    100.80 o 
 -13   7   3     4026.86     4099.79    263.18 o 
 -11   7   3       81.65       90.45     40.87 o 
  -9   7   3     5695.59     5482.33    175.99 o 
  -7   7   3     1342.36     1260.07     64.88 o 
  -5   7   3     9453.40     8689.78    248.41 o 
  -3   7   3        1.37        8.56     18.62 o 
  -1   7   3    17367.71    16415.65    495.66 o 
   1   7   3      368.28      372.35     39.16 o 
   3   7   3    23143.28    22417.13    668.00 o 
   5   7   3     2118.77     2350.16    151.58 o 
   7   7   3     5848.54     6080.55    173.88 o 
   9   7   3       30.73       68.97     48.18 o 
  11   7   3     3697.22     3587.81    218.24 o 
  13   7   3      186.55      209.49     98.62 o 
 -14   8   3      117.69      149.50     94.81 o 
 -12   8   3        4.15       63.01    116.69 o 
 -10   8   3      992.89     1087.57     81.13 o 
  -8   8   3     1327.90     1462.28     88.65 o 
  -6   8   3     2193.11     2229.95    105.67 o 
  -4   8   3     1183.44     1128.37     70.61 o 
  -2   8   3     1573.90     1548.96    116.58 o 
   0   8   3     2824.98     2798.98    114.78 o 
   2   8   3      886.07      946.58     65.85 o 
   4   8   3     2103.38     2150.73    103.76 o 
   6   8   3     3983.31     3951.01    186.58 o 
   8   8   3     1329.36     1537.86    154.02 o 
  10   8   3        6.27       82.76     72.27 o 
  12   8   3      346.27      494.97    302.65 o 
 -13   9   3      934.37     1043.94    133.41 o 
 -11   9   3       34.62      114.28     62.44 o 
  -9   9   3     2506.89     2416.81    122.23 o 
  -7   9   3        0.10      -33.61     33.61 o 
  -5   9   3      466.69      424.62     52.11 o 
  -3   9   3       36.38        4.12     33.67 o 
  -1   9   3     5199.80     4984.37    180.35 o 
   1   9   3      121.69      127.32     39.28 o 
   3   9   3     2346.43     2426.82    115.15 o 
   5   9   3     1257.22     1315.40     86.67 o 
   7   9   3      883.02      955.61     78.25 o 
   9   9   3       40.08      200.07     82.39 o 
  11   9   3      846.44     1064.36    145.41 o 
 -12  10   3      344.89      351.25    148.59 o 
 -10  10   3     2416.41     2439.62    131.05 o 
  -8  10   3     1090.39     1185.54     86.29 o 
  -6  10   3     1252.60     1125.35    108.95 o 
  -4  10   3     2772.00     2786.15    155.53 o 
  -2  10   3     4292.64     3959.46    156.06 o 
   0  10   3     4209.62     3959.67    157.38 o 
   2  10   3     1220.59     1198.29     83.25 o 
   4  10   3     1564.21     1607.88    115.79 o 
   6  10   3     1100.15     1271.77     92.28 o 
   8  10   3     3964.30     4205.95    271.27 o 
  10  10   3      458.28      737.29    125.03 o 
 -11  11   3       69.96      100.14     70.87 o 
  -9  11   3        3.49       76.74     43.73 o 
  -7  11   3       53.71       76.37     44.27 o 
  -5  11   3      501.21      536.78     65.08 o 
  -3  11   3      192.25      141.40     42.84 o 
  -1  11   3       16.22       33.88     37.03 o 
   1  11   3       60.85       45.88     39.70 o 
   3  11   3       31.85       28.98     41.14 o 
   5  11   3        2.58      -23.43     41.02 o 
   7  11   3      282.98      426.93     84.03 o 
   9  11   3       89.03      167.52    111.22 o 
  -8  12   3     1326.12     1453.22    105.09 o 
  -6  12   3      905.97      964.97     85.33 o 
  -4  12   3      670.22      760.07     75.98 o 
  -2  12   3     1278.15     1337.39     95.62 o 
   0  12   3     2310.18     2531.09    134.47 o 
   2  12   3      403.32      505.12     66.73 o 
   4  12   3      698.16      715.74     77.11 o 
   6  12   3     1249.78     1488.17    110.00 o 
   8  12   3      730.26      911.77    140.95 o 
  -7  13   3       94.41      124.72     73.21 o 
  -5  13   3     1376.82     1306.25    101.21 o 
  -3  13   3      240.97      308.11     86.31 o 
  -1  13   3     2823.21     2806.99    146.74 o 
   1  13   3        0.45        9.97     46.38 o 
   3  13   3     1330.63     1483.14    110.10 o 
   5  13   3       14.03      -31.06     47.63 o 
  -2  14   3       12.55       -5.97     47.94 o 
   0  14   3       36.45      -25.60     68.68 o 
 -18   0   4      424.85      450.33    129.45 o 
 -16   0   4      864.62      842.85    175.03 o 
 -14   0   4     3835.36     3472.19    227.65 o 
 -12   0   4    20869.11    15262.16    995.48 o 
 -10   0   4     1163.05     1200.21    126.47 o 
  -8   0   4      961.28     1104.05     72.68 o 
  -6   0   4    17404.89    17580.31    721.73 o 
  -4   0   4   134502.64   118699.93   8787.52 o 
  -2   0   4    21284.70    23044.03    989.10 o 
   0   0   4    63193.64    64516.61   8308.15 o 
   2   0   4    45424.59    46709.14   2214.84 o 
   4   0   4   107885.25   103800.04   4370.47 o 
   6   0   4    24731.04    24606.22   1080.30 o 
   8   0   4     1007.98     1031.73    109.51 o 
  10   0   4     1494.83     1594.47    208.76 o 
  12   0   4     6204.19     6388.31    361.24 o 
  14   0   4     1539.47     1789.67    185.86 o 
  16   0   4      511.74      700.15    127.61 o 
 -17   1   4      406.85      503.94     68.94 o 
 -15   1   4      819.13      903.90     88.68 o 
 -13   1   4     3624.04     3539.56    362.00 o 
 -11   1   4       42.34       49.28     23.17 o 
  -9   1   4     1385.97     1435.30     66.37 o 
  -7   1   4     4092.15     4531.07    127.40 o 
  -5   1   4    18140.23    19704.40    480.39 o 
  -3   1   4       19.52       73.49     15.36 o 
  -1   1   4     2673.56     2765.45     81.76 o 
   1   1   4      131.64      144.51     16.38 o 
   3   1   4      770.38      791.50     31.59 o 
   5   1   4     1633.14     1632.42     82.45 o 
   7   1   4      808.12      950.50    102.54 o 
   9   1   4     3414.97     3339.95    156.84 o 
  11   1   4      519.16      328.17     61.44 o 
  13   1   4       10.21       20.93     49.40 o 
  15   1   4       48.02      109.97     61.98 o 
 -18   2   4      117.32      130.11     81.01 o 
 -16   2   4       63.51        2.20     51.61 o 
 -14   2   4      892.74      847.17     80.33 o 
 -12   2   4    14254.01    13614.39    531.18 o 
 -10   2   4     5986.13     5817.59    211.65 o 
  -8   2   4     2026.10     1855.66     80.04 o 
  -6   2   4    15623.14    15754.99    465.41 o 
  -4   2   4   185780.00   178771.63   4231.90 o 
  -2   2   4   134425.28   128649.00   3226.69 o 
   0   2   4    24012.57    24810.61   1121.67 o 
   2   2   4    44660.42    45543.28   1088.67 o 
   4   2   4    97748.88   101175.86   2405.88 o 
   6   2   4    12456.93    12289.07    309.12 o 
   8   2   4      444.30      434.16     54.12 o 
  10   2   4      128.71      158.82     57.89 o 
  12   2   4     6105.53     6026.94    320.26 o 
  14   2   4      459.39      507.19     79.45 o 
  16   2   4      129.94      302.07    109.83 o 
 -17   3   4     1527.41     1475.80    131.66 o 
 -15   3   4     1160.05     1451.39    151.87 o 
 -13   3   4     2660.37     2422.70    127.55 o 
 -11   3   4     3048.58     2882.63    101.36 o 
  -9   3   4    17483.94    17539.98    440.59 o 
  -7   3   4    41740.31    44507.36   1165.43 o 
  -5   3   4      769.22      758.11     39.63 o 
  -3   3   4     3169.16     3416.11     92.26 o 
  -1   3   4    45137.48    44934.85   1179.26 o 
   1   3   4   125581.57   123892.51   2934.27 o 
   3   3   4    10752.61    10808.71    270.77 o 
   5   3   4    18700.59    19222.15    472.39 o 
   7   3   4     9103.57     8558.76    356.05 o 
   9   3   4     9878.88    10215.09    354.24 o 
  11   3   4     1211.26     1137.65     96.81 o 
  13   3   4     4417.81     3840.72    186.21 o 
  15   3   4     1170.09     1309.28    119.13 o 
 -16   4   4      588.60      666.80     76.36 o 
 -14   4   4     1978.75     1879.94    114.76 o 
 -12   4   4      697.32      636.29     65.36 o 
 -10   4   4    10140.69    10189.14    270.58 o 
  -8   4   4     2238.36     2046.65     73.37 o 
  -6   4   4    43515.47    44545.07   1065.06 o 
  -4   4   4     2914.05     2675.79     77.46 o 
  -2   4   4    37957.41    40490.50    969.36 o 
   0   4   4    24935.99    24524.14    906.15 o 
   2   4   4    36022.00    38516.27   1013.25 o 
   4   4   4     1685.07     1530.52     77.31 o 
   6   4   4     3912.48     3831.75    112.91 o 
   8   4   4     7842.20     7444.43    265.43 o 
  10   4   4      846.48      880.87     82.02 o 
  12   4   4      328.29      274.03     62.77 o 
  14   4   4      519.97      676.82     86.82 o 
 -17   5   4      938.88     1038.82    155.23 o 
 -15   5   4     1833.37     1924.40    119.14 o 
 -13   5   4      838.81      802.18     74.48 o 
 -11   5   4     2740.42     2562.12     95.82 o 
  -9   5   4    16169.44    15660.45    783.16 o 
  -7   5   4     9793.84     9735.65    278.74 o 
  -5   5   4     1064.78      988.02     45.41 o 
  -3   5   4     3580.93     3840.47    106.13 o 
  -1   5   4    33765.99    33568.68    805.57 o 
   1   5   4    18841.37    18981.32    464.71 o 
   3   5   4      516.08      505.68     31.61 o 
   5   5   4      342.18      228.36     26.84 o 
   7   5   4     2741.78     2854.36    107.58 o 
   9   5   4     9239.30     9311.51    327.19 o 
  11   5   4      199.50      219.79     54.63 o 
  13   5   4      968.25      954.33     96.86 o 
  15   5   4       60.18      290.28     65.97 o 
 -16   6   4     3671.52     3461.78    194.62 o 
 -14   6   4      554.25      673.68     72.17 o 
 -12   6   4      380.34      388.42     56.58 o 
 -10   6   4     1505.21     1430.44     74.26 o 
  -8   6   4    55723.95    54977.90   1441.04 o 
  -6   6   4     2613.82     2415.03    100.53 o 
  -4   6   4     2184.72     2546.64     78.20 o 
  -2   6   4    14967.37    14794.95    366.53 o 
   0   6   4    86383.51    88006.05   2093.82 o 
   2   6   4     9154.01     9177.13    236.29 o 
   4   6   4      482.15      446.67     33.38 o 
   6   6   4     1852.65     1830.41     71.69 o 
   8   6   4     5319.26     5067.42    223.69 o 
  10   6   4     4989.20     4459.72    330.50 o 
  12   6   4     1498.08     1644.57    115.96 o 
  14   6   4        5.87       22.44     47.53 o 
 -15   7   4       64.34      222.18     61.82 o 
 -13   7   4      448.90      619.16     81.97 o 
 -11   7   4     1907.54     2118.15    111.67 o 
  -9   7   4       19.01       40.74     28.13 o 
  -7   7   4     1810.76     1826.37     80.17 o 
  -5   7   4     7744.53     7607.59    222.51 o 
  -3   7   4     7241.58     6776.97    478.42 o 
  -1   7   4     4010.18     3863.34    140.21 o 
   1   7   4     5086.73     4938.23    194.47 o 
   3   7   4     8368.48     8804.08    254.14 o 
   5   7   4     1081.67     1272.55     66.19 o 
   7   7   4     3462.98     3757.20    123.66 o 
   9   7   4       21.80       -0.10     48.76 o 
  11   7   4      119.84      260.30     63.44 o 
  13   7   4      108.96       39.02     88.13 o 
 -14   8   4      222.31      239.93     75.21 o 
 -12   8   4      491.62      473.99     86.29 o 
 -10   8   4     2728.18     2738.11    160.79 o 
  -8   8   4     6298.83     6051.59    215.63 o 
  -6   8   4     5649.37     5646.55    199.18 o 
  -4   8   4     1632.64     1516.50     82.01 o 
  -2   8   4     4931.03     4982.01    176.50 o 
   0   8   4    21539.61    20712.23    622.62 o 
   2   8   4     9214.96     9300.67    301.51 o 
   4   8   4     1412.21     1449.23     85.16 o 
   6   8   4      205.22      192.74     44.81 o 
   8   8   4    11240.54    10701.73    526.63 o 
  10   8   4      177.88      195.61     80.57 o 
  12   8   4      202.96      252.22    158.62 o 
 -13   9   4     2521.87     2700.09    258.90 o 
 -11   9   4     1786.36     2251.13    126.95 o 
  -9   9   4      115.74      194.04     44.86 o 
  -7   9   4       34.59       23.82     38.36 o 
  -5   9   4     6780.78     6281.55    221.15 o 
  -3   9   4    11105.21    10471.74    399.50 o 
  -1   9   4        3.62        8.03     34.08 o 
   1   9   4      241.18      242.39     43.73 o 
   3   9   4     6124.73     5894.36    210.43 o 
   5   9   4    11353.34    11149.45    362.66 o 
   7   9   4      110.56       87.94     55.53 o 
   9   9   4      227.07      396.87    100.46 o 
  11   9   4      949.87     1212.26    192.35 o 
 -12  10   4       18.79      199.39     67.88 o 
 -10  10   4       43.42       57.51     40.16 o 
  -8  10   4     2538.04     2574.68    136.58 o 
  -6  10   4      624.41      609.53     64.61 o 
  -4  10   4      594.48      641.59     63.30 o 
  -2  10   4     1858.56     1689.93     97.20 o 
   0  10   4     6518.26     5955.61    215.04 o 
   2  10   4     1470.99     1465.86    131.84 o 
   4  10   4      538.84      488.62     60.28 o 
   6  10   4      325.09      467.65     61.70 o 
   8  10   4      891.51      969.16    137.30 o 
  10  10   4      116.68      188.25     88.90 o 
 -11  11   4     2090.89     2195.26    129.70 o 
  -9  11   4        3.41       30.25     53.16 o 
  -7  11   4      100.21      120.75     49.09 o 
  -5  11   4     7426.43     6892.98    248.53 o 
  -3  11   4     7817.25     7068.15    251.54 o 
  -1  11   4        3.56       14.32     42.37 o 
   1  11   4      271.83      199.48     48.20 o 
   3  11   4     4419.05     4389.42    185.53 o 
   5  11   4     4522.17     4532.71    211.10 o 
   7  11   4       47.14      -46.04     74.18 o 
   9  11   4      453.44      337.78    105.02 o 
 -10  12   4        3.72      108.13     46.53 o 
  -8  12   4      131.34      235.82     53.50 o 
  -6  12   4      168.17      217.77     58.98 o 
  -4  12   4     2266.30     2163.73    123.65 o 
  -2  12   4      522.94      638.59     70.75 o 
   0  12   4       75.30      129.40     48.51 o 
   2  12   4      280.28      293.84     56.35 o 
   4  12   4     1632.56     1762.76    116.43 o 
   6  12   4      435.10      429.08     64.97 o 
  -7  13   4      123.53       45.15     58.42 o 
  -5  13   4     1042.14      971.25     88.15 o 
  -3  13   4     1862.89     1910.46    119.80 o 
  -1  13   4       47.93       16.89     46.83 o 
   1  13   4      125.40       95.41     50.20 o 
   3  13   4      613.37      708.27     82.27 o 
   5  13   4      709.95      916.97     88.61 o 
 -17   1   5       72.63       35.63     66.94 o 
 -15   1   5     3390.76     3406.94    172.71 o 
 -13   1   5     1532.30     1514.86    131.32 o 
 -11   1   5     8948.59     8786.82    242.74 o 
  -9   1   5      318.12      417.85     40.00 o 
  -7   1   5    25816.66    27072.01    716.74 o 
  -5   1   5     1763.57     1816.21     57.49 o 
  -3   1   5    10199.28    10439.18    282.44 o 
  -1   1   5      103.05      123.45     15.66 o 
   1   1   5    42730.33    44160.82   1055.09 o 
   3   1   5     1168.62     1106.10     43.06 o 
   5   1   5    14921.91    15016.07    418.46 o 
   7   1   5        3.22       16.83     29.72 o 
   9   1   5    13640.39    13145.38    442.79 o 
  11   1   5      943.08     1070.08     95.48 o 
  13   1   5     1203.59     1133.04    104.96 o 
  15   1   5        7.94      -26.95     58.16 o 
 -18   2   5      658.61      836.62    140.39 o 
 -16   2   5     1697.69     1749.75    135.32 o 
 -14   2   5      583.10      736.12     75.68 o 
 -12   2   5     4753.84     4734.16    145.02 o 
 -10   2   5     4566.70     4489.79    181.40 o 
  -8   2   5     7947.27     7844.90    208.44 o 
  -6   2   5    15199.28    16151.84    399.22 o 
  -4   2   5     5071.59     5194.96    135.53 o 
  -2   2   5    10053.79    10348.47    380.64 o 
   0   2   5     9258.60     9179.72    455.52 o 
   2   2   5    30042.45    33393.27    803.78 o 
   4   2   5     7631.09     7379.02    193.22 o 
   6   2   5    14201.94    14785.58    411.56 o 
   8   2   5     1412.97     1495.93     97.14 o 
  10   2   5     2893.25     3127.07    158.23 o 
  12   2   5     1913.22     1949.23    132.00 o 
  14   2   5     1312.96     1217.07    112.76 o 
 -17   3   5       10.98       41.54     68.10 o 
 -15   3   5        8.59        8.28     42.30 o 
 -13   3   5      768.58      847.09     90.79 o 
 -11   3   5     3559.85     3530.58    115.90 o 
  -9   3   5      326.55      462.08     37.12 o 
  -7   3   5      809.82      959.89     55.71 o 
  -5   3   5     5315.25     5934.31    162.94 o 
  -3   3   5     9182.82    10038.38    250.29 o 
  -1   3   5      509.00      557.35     27.96 o 
   1   3   5     3349.39     3492.21     98.60 o 
   3   3   5     1193.84     1550.29     54.47 o 
   5   3   5        6.62       33.68     15.42 o 
   7   3   5      220.58      273.34     46.36 o 
   9   3   5     1651.47     1418.00     98.69 o 
  11   3   5     1656.42     1761.26    119.63 o 
  13   3   5        9.89      106.42     56.58 o 
  15   3   5        4.20      127.55     61.51 o 
 -18   4   5      640.37      857.19    118.08 o 
 -16   4   5      548.91      612.74     87.82 o 
 -14   4   5     3223.36     3183.74    150.36 o 
 -12   4   5     5629.71     5583.24    171.82 o 
 -10   4   5     8098.48     8261.51    248.38 o 
  -8   4   5     7262.79     7271.35    216.63 o 
  -6   4   5    26452.84    27125.84    716.15 o 
  -4   4   5    11316.37    11485.00    286.68 o 
  -2   4   5    21402.20    22783.17    551.96 o 
   0   4   5    10920.92    11103.20    300.06 o 
   2   4   5    24160.91    26709.29    647.47 o 
   4   4   5     9092.45     9295.72    240.88 o 
   6   4   5    13931.88    13716.32    378.21 o 
   8   4   5       40.12       76.30     42.50 o 
  10   4   5     4685.68     4373.33    188.50 o 
  12   4   5      599.10      689.67     82.44 o 
  14   4   5     3766.84     3686.70    211.32 o 
 -17   5   5       24.63      111.40     58.67 o 
 -15   5   5      604.31      661.16     84.69 o 
 -13   5   5       38.70      121.28     41.15 o 
 -11   5   5     5138.14     5029.02    152.36 o 
  -9   5   5       67.23       65.89     25.54 o 
  -7   5   5     4125.26     4156.46    132.44 o 
  -5   5   5      720.63      793.31     38.45 o 
  -3   5   5     8790.92     9139.35    287.77 o 
  -1   5   5      552.72      544.74     32.62 o 
   1   5   5    23489.35    24613.18    600.25 o 
   3   5   5      277.16      340.02     28.20 o 
   5   5   5      887.97      925.32     47.22 o 
   7   5   5     2322.25     2130.26    111.00 o 
   9   5   5     1446.65     1665.66    125.00 o 
  11   5   5        1.04       29.94     48.53 o 
  13   5   5     2092.97     2156.90    143.53 o 
 -16   6   5      131.34      280.93    139.27 o 
 -14   6   5      155.66      167.72     46.64 o 
 -12   6   5      434.68      513.65     46.14 o 
 -10   6   5      386.13      442.79     41.69 o 
  -8   6   5      958.60      862.16     64.52 o 
  -6   6   5      576.86      566.79     36.22 o 
  -4   6   5     1540.06     1657.28     59.49 o 
  -2   6   5     3736.46     3459.52    101.80 o 
   0   6   5      139.78      170.15     21.47 o 
   2   6   5      264.33      322.18     28.76 o 
   4   6   5     2560.61     2483.59     84.73 o 
   6   6   5     3562.77     3545.65    111.89 o 
   8   6   5      455.50      538.39     62.03 o 
  10   6   5       99.60       60.82     44.14 o 
  12   6   5      384.01      397.89     68.23 o 
  14   6   5      118.52      228.73     64.90 o 
 -15   7   5     2130.64     2081.70    191.20 o 
 -13   7   5       44.72      132.30    123.95 o 
 -11   7   5     6095.19     5771.76    190.52 o 
  -9   7   5        2.56       38.77     34.47 o 
  -7   7   5     5664.01     5509.25    173.41 o 
  -5   7   5        7.63       10.51     22.45 o 
  -3   7   5    21987.08    20598.49    554.55 o 
  -1   7   5       65.30      149.49     27.04 o 
   1   7   5    14121.41    14575.42    401.52 o 
   3   7   5     1554.68     1662.77     73.94 o 
   5   7   5     9536.81    10084.15    291.59 o 
   7   7   5      115.02       72.41     46.76 o 
   9   7   5     3867.17     3485.22    188.83 o 
  11   7   5        8.93       16.53     77.97 o 
  13   7   5     1901.68     1712.62    195.91 o 
 -14   8   5      649.54      572.49    145.86 o 
 -12   8   5      890.29      792.92     86.59 o 
 -10   8   5      313.15      356.95     52.59 o 
  -8   8   5      728.81      706.69     64.58 o 
  -6   8   5     3270.15     3227.79    130.74 o 
  -4   8   5      814.28      732.93     59.16 o 
  -2   8   5     1196.53     1151.31     71.97 o 
   0   8   5     1720.63     1758.46     89.45 o 
   2   8   5     4817.66     4440.48    170.26 o 
   4   8   5      297.05      312.11     46.50 o 
   6   8   5      388.02      470.40     55.89 o 
   8   8   5      180.63      210.51     77.61 o 
  10   8   5     1115.69      946.25    198.73 o 
  12   8   5        7.44      -81.80     86.96 o 
 -13   9   5        5.12      122.16    103.92 o 
 -11   9   5      653.06      802.35     86.47 o 
  -9   9   5       15.89       62.96     39.47 o 
  -7   9   5     1788.07     1758.97    115.40 o 
  -5   9   5      526.92      469.37     53.75 o 
  -3   9   5     3501.03     3381.49    138.73 o 
  -1   9   5      372.55      413.49     50.60 o 
   1   9   5     2255.07     2169.34    108.55 o 
   3   9   5      428.09      472.46     57.66 o 
   5   9   5     2069.40     2275.90    117.95 o 
   7   9   5        5.46      -27.51     64.87 o 
   9   9   5      857.33     1110.93    145.25 o 
  11   9   5       44.31       55.42     88.76 o 
 -12  10   5      787.58      787.44    110.75 o 
 -10  10   5      578.83      714.65     71.68 o 
  -8  10   5     2747.24     2755.63    132.83 o 
  -6  10   5     3053.28     2993.20    137.80 o 
  -4  10   5     1731.27     1552.11     94.30 o 
  -2  10   5     1645.71     1550.37     93.61 o 
   0  10   5     2470.57     2473.65    120.74 o 
   2  10   5     4569.08     4473.97    211.05 o 
   4  10   5      403.69      446.73     74.75 o 
   6  10   5     3022.71     3162.43    147.66 o 
   8  10   5     1652.56     1631.24    173.91 o 
  10  10   5     1237.25     1347.73    172.74 o 
 -11  11   5       27.36      208.37     58.42 o 
  -9  11   5      116.09      214.15     69.19 o 
  -7  11   5      218.71      322.55     57.89 o 
  -5  11   5      111.72       11.79     39.76 o 
  -3  11   5       31.80       40.18     41.59 o 
  -1  11   5       24.68       54.70     40.09 o 
   1  11   5       51.11      117.80     43.22 o 
   3  11   5       40.48       47.86     41.69 o 
   5  11   5      287.42      394.32     73.30 o 
   7  11   5       10.83      -96.63    131.27 o 
   9  11   5      143.14      337.46    106.21 o 
 -10  12   5      586.49      649.78     80.73 o 
  -8  12   5     1262.79     1289.35    111.58 o 
  -6  12   5      967.57      999.16    117.12 o 
  -4  12   5       64.97       62.67     64.01 o 
  -2  12   5     1886.11     1675.53    108.89 o 
   0  12   5     1152.90     1197.24     93.43 o 
   2  12   5     1118.11     1122.43     91.00 o 
   4  12   5      379.81      558.18     68.59 o 
   6  12   5      247.77      460.79     99.21 o 
  -7  13   5     1474.92     1591.60    137.11 o 
  -5  13   5       32.97      102.55     50.94 o 
  -3  13   5     1811.70     1794.99    135.53 o 
  -1  13   5       13.04       -4.79     42.73 o 
   1  13   5     1142.81     1048.26     93.05 o 
   3  13   5       49.39       36.43     51.33 o 
 -18   0   6     3964.77     3648.26    355.53 o 
 -16   0   6       77.30      147.68    100.28 o 
 -14   0   6      295.00      293.30     73.45 o 
 -12   0   6    17080.86    16204.19    617.40 o 
 -10   0   6    69700.05    65800.34   2938.88 o 
  -8   0   6    21489.09    22488.46    786.98 o 
  -6   0   6     2234.81     2326.56    110.47 o 
  -4   0   6    34785.18    34382.00   1441.45 o 
  -2   0   6    99264.38    93266.18   3134.98 o 
   0   0   6    23117.83    24803.52    898.47 o 
   2   0   6    22872.11    23959.46   1199.10 o 
   4   0   6     3506.65     3456.80    163.74 o 
   6   0   6    50262.01    51579.58   2214.21 o 
   8   0   6    10686.44    10059.87    494.98 o 
  10   0   6     5397.75     4871.83    438.48 o 
  12   0   6     1711.13     2067.00    313.59 o 
  14   0   6     3582.92     3862.94    289.92 o 
 -17   1   6      161.20      147.50     78.65 o 
 -15   1   6     2994.93     2862.58    167.61 o 
 -13   1   6      269.77      294.81     51.00 o 
 -11   1   6       20.03       73.90     25.11 o 
  -9   1   6     1262.22     1348.71     60.30 o 
  -7   1   6     5547.50     5877.94    159.82 o 
  -5   1   6      220.55      180.66     15.10 o 
  -3   1   6     1368.39     1402.85     96.32 o 
  -1   1   6    15299.22    16397.45    543.41 o 
   1   1   6     1425.38     1292.27     59.39 o 
   3   1   6     7993.52     9061.64    234.73 o 
   5   1   6     2318.11     2610.68     81.89 o 
   7   1   6     5700.89     5684.31    215.49 o 
   9   1   6     2912.46     2967.10    150.35 o 
  11   1   6      620.33      636.93     80.20 o 
  13   1   6       10.76       67.26     56.71 o 
  15   1   6      520.47      647.98     93.37 o 
 -18   2   6     1303.67     1304.83    150.57 o 
 -16   2   6     1104.15     1222.52    135.07 o 
 -14   2   6        8.55       34.74     39.55 o 
 -12   2   6     5999.58     5708.02    168.79 o 
 -10   2   6    41030.48    39320.70    955.94 o 
  -8   2   6    27058.36    28305.94    692.14 o 
  -6   2   6     1265.88     1415.66     51.55 o 
  -4   2   6    39808.61    41047.27    984.17 o 
  -2   2   6   100574.69   103316.43   2700.73 o 
   0   2   6    20647.07    20448.65    498.14 o 
   2   2   6     3806.44     3885.72    110.00 o 
   4   2   6    15088.46    14513.65    365.12 o 
   6   2   6    34759.55    33880.17   1042.41 o 
   8   2   6     7785.17     7935.27    288.67 o 
  10   2   6      771.14      899.06     86.68 o 
  12   2   6       14.12       31.01     73.16 o 
  14   2   6     2763.10     2792.83    172.16 o 
 -17   3   6      268.15      247.59     86.44 o 
 -15   3   6     2576.81     2423.84    157.58 o 
 -13   3   6    10476.62     9962.87    414.18 o 
 -11   3   6     4562.93     4295.88    145.62 o 
  -9   3   6     4351.72     4237.26    127.53 o 
  -7   3   6    10764.34    10246.50    288.62 o 
  -5   3   6    28961.63    30078.25    798.30 o 
  -3   3   6     7287.90     7810.96    198.70 o 
  -1   3   6    17592.99    18576.68    508.78 o 
   1   3   6    35953.94    35916.23    863.34 o 
   3   3   6    20136.90    20857.96    513.77 o 
   5   3   6      481.21      745.10     49.51 o 
   7   3   6     5578.09     5145.56    227.90 o 
   9   3   6     3501.94     3421.71    161.69 o 
  11   3   6     5921.10     5509.57    263.95 o 
  13   3   6        7.28      -11.31     52.23 o 
  15   3   6     1232.73     1080.75    117.01 o 
 -18   4   6        9.49      299.95     80.59 o 
 -16   4   6     1252.67     1123.53    205.11 o 
 -14   4   6     4170.51     3800.30    196.25 o 
 -12   4   6     4554.15     3898.56    128.90 o 
 -10   4   6     4446.23     4497.02    136.27 o 
  -8   4   6    21335.30    21793.08    538.54 o 
  -6   4   6    30567.30    32300.57    781.44 o 
  -4   4   6     5472.30     4900.13    132.66 o 
  -2   4   6     3821.88     3617.06    112.81 o 
   0   4   6    12261.40    12181.75    306.40 o 
   2   4   6    12610.51    12069.72    305.64 o 
   4   4   6     8278.73     8510.44    223.24 o 
   6   4   6     2259.60     2191.52    154.47 o 
   8   4   6     5429.87     4963.37    198.69 o 
  10   4   6     2607.23     2618.31    144.61 o 
  12   4   6     1492.60     1601.43    122.32 o 
  14   4   6       25.99      144.32     59.78 o 
 -17   5   6      213.09      139.70     65.66 o 
 -15   5   6     3084.98     2780.96    167.09 o 
 -13   5   6     2395.71     2688.66    153.28 o 
 -11   5   6      694.42      725.68     50.02 o 
  -9   5   6     2163.38     2102.52     78.27 o 
  -7   5   6    14131.91    13981.61    354.04 o 
  -5   5   6    15302.90    14216.58    355.12 o 
  -3   5   6      150.43      229.98     23.96 o 
  -1   5   6    13111.50    13417.35    362.57 o 
   1   5   6     6775.13     7142.13    189.79 o 
   3   5   6    14242.62    14433.95    363.83 o 
   5   5   6      956.64      957.29     50.07 o 
   7   5   6     1254.80     1399.02    158.16 o 
   9   5   6      927.07      978.53     86.25 o 
  11   5   6     4668.86     4927.74    210.57 o 
  13   5   6       41.93      103.25     59.50 o 
 -16   6   6      255.02      395.55     82.96 o 
 -14   6   6     6784.60     6535.13    290.71 o 
 -12   6   6     1365.19     1403.06     72.23 o 
 -10   6   6       12.13       44.22     37.06 o 
  -8   6   6     3792.61     3699.49    114.69 o 
  -6   6   6    41065.43    39068.35   1240.48 o 
  -4   6   6    15760.05    16327.33    405.69 o 
  -2   6   6     1338.71     1414.17     63.19 o 
   0   6   6     5200.13     4877.19    137.19 o 
   2   6   6    53711.02    55108.50   1325.41 o 
   4   6   6     9853.26     9962.43    262.82 o 
   6   6   6       77.05       55.81     30.12 o 
   8   6   6      448.93      454.84     62.63 o 
  10   6   6     9682.64     9561.76    397.52 o 
  12   6   6      859.32      882.90     92.37 o 
 -15   7   6       87.94      262.66     80.59 o 
 -13   7   6     1138.67     1124.94    127.00 o 
 -11   7   6       24.13       73.28     38.63 o 
  -9   7   6     5806.98     5660.49    181.70 o 
  -7   7   6     2104.64     1956.12     84.14 o 
  -5   7   6     4394.00     4417.74    142.22 o 
  -3   7   6      574.63      541.99     42.25 o 
  -1   7   6    13855.67    13454.42    373.82 o 
   1   7   6     1288.33     1197.73     67.99 o 
   3   7   6     3504.75     3570.18    133.31 o 
   5   7   6      389.58      537.85     47.98 o 
   7   7   6      764.87      992.94     93.35 o 
   9   7   6     1204.75     1132.97    109.21 o 
  11   7   6       44.57       93.01     79.60 o 
  13   7   6        8.72      150.18    153.15 o 
 -14   8   6     4148.10     4687.49    450.33 o 
 -12   8   6      584.75      623.18     78.65 o 
 -10   8   6      680.59      740.15     72.65 o 
  -8   8   6     5369.14     5306.21    195.05 o 
  -6   8   6    26236.67    25809.69    773.90 o 
  -4   8   6     2560.45     2421.83    109.75 o 
  -2   8   6      636.48      741.14     60.77 o 
   0   8   6     2029.37     2011.64     98.16 o 
   2   8   6    16191.67    15334.11    476.15 o 
   4   8   6     4483.21     4212.00    257.11 o 
   6   8   6     2685.23     2816.55    278.82 o 
   8   8   6      761.77      815.95    122.27 o 
  10   8   6     3265.09     2969.86    245.53 o 
  12   8   6      569.57      423.75    111.68 o 
 -13   9   6       74.07      151.33     94.81 o 
 -11   9   6     5491.26     5464.36    209.57 o 
  -9   9   6     5046.67     5260.39    199.49 o 
  -7   9   6        1.00       12.81     36.16 o 
  -5   9   6        4.10       -6.61     34.90 o 
  -3   9   6    10828.88    10259.14    346.84 o 
  -1   9   6     7937.40     7528.48    256.31 o 
   1   9   6      167.47      210.02     44.62 o 
   3   9   6      942.60      974.29     90.50 o 
   5   9   6     3071.69     3352.45    146.03 o 
   7   9   6     4363.70     4043.62    260.42 o 
   9   9   6       35.24       11.98    101.19 o 
  11   9   6      310.80      357.02    164.09 o 
 -12  10   6      960.23     1074.98    162.61 o 
 -10  10   6      189.17      187.34     48.61 o 
  -8  10   6      756.68      836.76     75.81 o 
  -6  10   6     2132.77     2214.97    142.63 o 
  -4  10   6     4372.81     4184.12    164.90 o 
  -2  10   6      302.61      379.40     53.04 o 
   0  10   6      713.76      774.78     69.76 o 
   2  10   6     2460.39     2877.21    136.46 o 
   4  10   6      762.34      877.81     78.42 o 
   6  10   6      485.95      588.90    109.49 o 
   8  10   6        3.82       22.14    113.04 o 
  10  10   6      627.96      529.56    131.91 o 
 -11  11   6     1950.22     1851.66    140.75 o 
  -9  11   6     2902.02     3112.84    152.01 o 
  -7  11   6        0.86      -29.35     49.47 o 
  -5  11   6      233.08      290.10     66.78 o 
  -3  11   6     5661.70     4916.30    192.29 o 
  -1  11   6     8078.17     7690.86    272.04 o 
   1  11   6       74.47       33.79     77.11 o 
   3  11   6      194.55      285.54     55.63 o 
   5  11   6     3017.33     3388.77    162.68 o 
   7  11   6     3777.66     4158.57    290.06 o 
  -8  12   6      108.59       91.00     60.26 o 
  -6  12   6      127.62      210.28     51.24 o 
  -4  12   6      401.91      457.72     62.10 o 
  -2  12   6     2002.30     2171.43    124.34 o 
   0  12   6      327.31      354.42     62.05 o 
   2  12   6      875.92      973.89     86.66 o 
   4  12   6       87.50      123.11     54.73 o 
   6  12   6     1035.67      875.95    135.24 o 
  -7  13   6      224.81      301.50     58.82 o 
  -5  13   6       15.21       -0.71     71.58 o 
  -3  13   6     1219.81     1340.29    102.47 o 
  -1  13   6     1363.37     1380.64    106.40 o 
   1  13   6      125.30      241.81     58.91 o 
   3  13   6      135.75      183.83     53.59 o 
 -17   1   7     2338.05     2088.30    180.72 o 
 -15   1   7      428.64      418.63     86.35 o 
 -13   1   7    10663.33    10417.02    309.84 o 
 -11   1   7      152.32      222.47     32.86 o 
  -9   1   7    18798.89    18895.52    473.24 o 
  -7   1   7      195.36      215.01     22.22 o 
  -5   1   7    29591.19    29511.45    785.70 o 
  -3   1   7       65.55       74.63     10.59 o 
  -1   1   7    44516.84    45248.68   1085.18 o 
   1   1   7        5.75       33.08     22.05 o 
   3   1   7    27238.70    27811.41    682.06 o 
   5   1   7     4514.59     4608.70    209.21 o 
   7   1   7    12148.27    11956.58    404.27 o 
   9   1   7       46.38       64.27     43.85 o 
  11   1   7     4494.04     4805.40    209.41 o 
  13   1   7     1046.61     1293.42    116.76 o 
 -18   2   7      522.94      517.92    106.17 o 
 -16   2   7     1779.56     1592.57    152.06 o 
 -14   2   7     3545.59     3557.84    221.07 o 
 -12   2   7     2552.56     2788.80    126.46 o 
 -10   2   7     2612.22     2427.20     87.96 o 
  -8   2   7    16043.26    16755.86    457.38 o 
  -6   2   7    16684.04    18609.36    471.83 o 
  -4   2   7     3053.04     2932.13     83.86 o 
  -2   2   7    10347.34    10322.21    260.44 o 
   0   2   7    16815.89    17086.69    514.56 o 
   2   2   7       36.45      102.49     18.30 o 
   4   2   7    15816.46    16523.16    460.89 o 
   6   2   7     5150.81     5340.54    291.05 o 
   8   2   7     3902.16     3636.62    168.18 o 
  10   2   7      407.68      396.94     66.57 o 
  12   2   7     3185.78     3199.54    175.28 o 
  14   2   7      145.66      378.24     77.75 o 
 -17   3   7        5.22       10.72     66.43 o 
 -15   3   7       31.69      -15.14     62.19 o 
 -13   3   7      219.21      185.99     40.66 o 
 -11   3   7       70.43       62.73     26.59 o 
  -9   3   7        8.76       37.11     19.16 o 
  -7   3   7     2659.95     3009.40     92.68 o 
  -5   3   7       14.60       32.02     15.08 o 
  -3   3   7     1554.21     1737.83     57.95 o 
  -1   3   7     1262.28     1289.54     49.57 o 
   1   3   7     1212.78     1528.96     57.95 o 
   3   3   7     2634.98     2651.98     96.25 o 
   5   3   7      576.23      616.58     38.06 o 
   7   3   7      352.82      360.72     54.00 o 
   9   3   7       83.61      121.53     53.07 o 
  11   3   7      436.13      421.63     71.01 o 
  13   3   7       13.66       19.75     62.11 o 
 -18   4   7      694.25      581.74    102.06 o 
 -16   4   7      471.12      570.58     97.86 o 
 -14   4   7      898.38      958.84     96.51 o 
 -12   4   7     3139.62     3152.77    125.32 o 
 -10   4   7     4540.67     4138.69    143.75 o 
  -8   4   7     4875.60     4622.59    134.05 o 
  -6   4   7       81.92       82.12     18.89 o 
  -4   4   7    15542.56    16040.21    397.18 o 
  -2   4   7     6296.12     6306.30    168.16 o 
   0   4   7    25575.37    26561.68    654.47 o 
   2   4   7     6245.52     6616.00    179.73 o 
   4   4   7     4583.49     4235.24    138.07 o 
   6   4   7      406.64      362.43     51.59 o 
   8   4   7     7115.95     6844.50    257.86 o 
  10   4   7      926.43      907.87     88.97 o 
  12   4   7     1743.66     1799.90    146.16 o 
  14   4   7       81.19      186.81     65.11 o 
 -17   5   7      864.48      874.72    188.70 o 
 -15   5   7       50.89      -41.58     54.60 o 
 -13   5   7     1078.64     1222.29     76.15 o 
 -11   5   7        2.75      -10.09     23.30 o 
  -9   5   7     1001.98      971.87     52.77 o 
  -7   5   7      554.93      584.39     38.12 o 
  -5   5   7     8609.64     8590.78    223.11 o 
  -3   5   7     3309.28     3495.37    103.59 o 
  -1   5   7    20912.43    20660.11    507.46 o 
   1   5   7      554.99      573.31     38.61 o 
   3   5   7      474.22      491.28     37.48 o 
   5   5   7       27.64       29.80     23.22 o 
   7   5   7     7317.00     7100.43    261.38 o 
   9   5   7      599.31      465.07     73.16 o 
  11   5   7     1003.42      950.83     96.29 o 
  13   5   7      134.96      155.88     72.90 o 
 -16   6   7      385.94      441.23     83.20 o 
 -14   6   7      184.70      200.73     82.55 o 
 -12   6   7      835.12      718.84    116.46 o 
 -10   6   7     2506.54     2691.20     97.26 o 
  -8   6   7     3006.91     2964.74     97.71 o 
  -6   6   7     1688.91     1877.76     69.94 o 
  -4   6   7     1300.65     1175.27     52.18 o 
  -2   6   7     3925.95     3786.39    113.52 o 
   0   6   7     1289.70     1263.47     55.51 o 
   2   6   7      597.52      702.68     44.05 o 
   4   6   7     1638.77     1885.58     81.07 o 
   6   6   7      921.01      848.58     72.86 o 
   8   6   7     1011.62      951.28     86.02 o 
  10   6   7       79.27       56.53     54.47 o 
  12   6   7       92.96      158.22     57.78 o 
 -15   7   7       16.50      103.92     89.34 o 
 -13   7   7     3551.99     3766.07    197.37 o 
 -11   7   7      153.80      183.17     46.57 o 
  -9   7   7    10407.42    10048.71    295.32 o 
  -7   7   7      562.75      667.49     57.63 o 
  -5   7   7    20732.63    20233.92    550.43 o 
  -3   7   7      316.33      316.24     36.60 o 
  -1   7   7    17209.27    16877.19    464.90 o 
   1   7   7      766.42      800.00     53.82 o 
   3   7   7     7791.98     7434.82    225.24 o 
   5   7   7      167.66      183.61     38.11 o 
   7   7   7     6439.59     5941.34    411.14 o 
   9   7   7     1190.81     1505.75    127.41 o 
  11   7   7     1873.05     1618.06    182.34 o 
 -14   8   7      141.73      200.55     96.63 o 
 -12   8   7     1443.70     1626.11    136.27 o 
 -10   8   7      424.95      547.90     60.91 o 
  -8   8   7       99.39       92.39     39.09 o 
  -6   8   7      669.16      892.24     69.31 o 
  -4   8   7     3848.22     3745.37    168.68 o 
  -2   8   7     1536.91     1601.51     87.90 o 
   0   8   7      368.53      403.92     50.47 o 
   2   8   7      761.45      852.83     68.87 o 
   4   8   7      269.48      340.99     50.93 o 
   6   8   7       22.33      -52.27     57.84 o 
   8   8   7      271.60      182.16     84.62 o 
  10   8   7      219.94      163.19     88.03 o 
 -13   9   7      852.74      809.51    184.15 o 
 -11   9   7      125.84       42.73     88.34 o 
  -9   9   7      491.56      484.66     65.26 o 
  -7   9   7       19.13       39.21     37.93 o 
  -5   9   7     4633.76     4459.47    170.62 o 
  -3   9   7      275.30      229.33     46.36 o 
  -1   9   7      961.24     1131.50     79.73 o 
   1   9   7     1492.94     1689.52    102.90 o 
   3   9   7     1550.29     1698.57    100.69 o 
   5   9   7      156.83      284.39     52.32 o 
   7   9   7     3873.44     3964.88    270.86 o 
   9   9   7      187.43      284.19    113.95 o 
 -12  10   7      539.97      802.64     92.29 o 
 -10  10   7      908.24      841.71     92.58 o 
  -8  10   7     2262.52     2167.19    118.45 o 
  -6  10   7     3196.58     3335.22    148.74 o 
  -4  10   7     1437.00     1490.48     94.98 o 
  -2  10   7      143.18      153.64     46.14 o 
   0  10   7     3763.69     3526.41    204.30 o 
   2  10   7     1558.42     1512.70     99.31 o 
   4  10   7     6750.90     6526.05    308.16 o 
   6  10   7      440.19      549.70    116.69 o 
   8  10   7     1209.24     1318.54    162.38 o 
 -11  11   7       91.38       83.79     55.99 o 
  -9  11   7      234.36      336.40     80.57 o 
  -7  11   7       19.67       43.89     42.07 o 
  -5  11   7       51.17      126.79     44.91 o 
  -3  11   7       90.94      108.73     42.45 o 
  -1  11   7      297.08      299.34     55.06 o 
   1  11   7       95.21      132.46     47.23 o 
   3  11   7      624.50      800.54    103.95 o 
   5  11   7      537.93      619.41     72.14 o 
   7  11   7      660.25      818.83    132.77 o 
  -8  12   7      567.31      705.05     88.92 o 
  -6  12   7      288.22      401.02     88.68 o 
  -4  12   7     2078.44     2006.76    134.74 o 
  -2  12   7      971.92     1041.89     88.71 o 
   0  12   7       99.53       83.15     53.68 o 
   2  12   7      982.06     1047.33     91.39 o 
   4  12   7      885.10     1144.46     95.05 o 
  -5  13   7     1244.64     1350.91    144.18 o 
  -3  13   7       10.22      130.99     50.11 o 
  -1  13   7     1588.84     1692.48    197.37 o 
   1  13   7        3.53       35.74     97.11 o 
 -18   0   8      493.41      453.98    142.21 o 
 -16   0   8    15461.17    13325.90    915.26 o 
 -14   0   8     1118.09     1042.88    165.91 o 
 -12   0   8      446.28      471.90    134.92 o 
 -10   0   8     4082.60     3935.13    172.13 o 
  -8   0   8   113801.87   112678.73   5161.18 o 
  -6   0   8    21589.10    20806.05    720.26 o 
  -4   0   8      979.25     1022.75     85.69 o 
  -2   0   8    26116.21    25791.71    890.33 o 
   0   0   8   114231.09   110625.07   3728.09 o 
   2   0   8    73725.82    76336.39   2575.49 o 
   4   0   8     9915.71    10229.83    380.60 o 
   6   0   8      155.44       64.79     58.65 o 
   8   0   8    19333.81    18285.03    848.23 o 
  10   0   8     5325.40     5143.77    308.75 o 
  12   0   8     3109.98     3017.04    248.11 o 
  14   0   8      150.94       19.56    162.27 o 
 -17   1   8      710.05      526.30     98.87 o 
 -15   1   8      137.81      167.77     70.09 o 
 -13   1   8      152.17      189.98     43.22 o 
 -11   1   8     5186.24     5282.43    174.42 o 
  -9   1   8     3303.19     3576.38    111.94 o 
  -7   1   8      859.14      965.88     42.90 o 
  -5   1   8     4863.89     4797.80    163.61 o 
  -3   1   8     9972.52     9615.71    243.29 o 
  -1   1   8     6347.74     6744.92    189.45 o 
   1   1   8    12942.90    14338.89    362.89 o 
   3   1   8     3077.43     3124.74    100.13 o 
   5   1   8     2013.37     2187.22    117.37 o 
   7   1   8       12.60        3.18     39.97 o 
   9   1   8     5603.91     5454.02    239.74 o 
  11   1   8      376.85      412.58     70.71 o 
  13   1   8      415.16      475.30    100.16 o 
 -18   2   8     1252.25     1081.12    278.04 o 
 -16   2   8     3430.68     3117.26    217.59 o 
 -14   2   8     3963.93     4020.45    241.72 o 
 -12   2   8      360.00      379.69     51.10 o 
 -10   2   8     7407.04     7194.13    242.04 o 
  -8   2   8    25763.81    25088.79    616.88 o 
  -6   2   8    27310.08    29128.45    708.06 o 
  -4   2   8      277.82      310.08     32.75 o 
  -2   2   8    26808.28    28482.23    691.91 o 
   0   2   8   100960.27    99105.80   2364.48 o 
   2   2   8    13091.30    12204.47    313.37 o 
   4   2   8     2433.72     2786.53     90.93 o 
   6   2   8     2841.39     2894.37    140.09 o 
   8   2   8     8813.14     8940.61    324.70 o 
  10   2   8     1484.06     1716.30    122.07 o 
  12   2   8       45.12      112.86     52.03 o 
  14   2   8        5.27       -7.02     59.55 o 
 -17   3   8     1137.68     1023.63    126.94 o 
 -15   3   8     1311.82     1328.74    150.42 o 
 -13   3   8     2492.38     2381.04    120.09 o 
 -11   3   8     6338.55     6144.05    252.13 o 
  -9   3   8     4055.17     4081.45    124.02 o 
  -7   3   8     5870.30     6241.61    170.58 o 
  -5   3   8    14719.35    14959.44    372.22 o 
  -3   3   8    37266.84    38288.07    923.45 o 
  -1   3   8     6982.11     7043.01    188.50 o 
   1   3   8      232.89      213.96     34.92 o 
   3   3   8     6164.33     5890.85    164.92 o 
   5   3   8    19274.64    18121.52    580.13 o 
   7   3   8     2251.68     2006.90    118.37 o 
   9   3   8     1075.79     1038.48    110.79 o 
  11   3   8       46.51       36.43     48.23 o 
  13   3   8     2070.33     2001.87    145.71 o 
 -18   4   8      159.72      271.85    103.92 o 
 -16   4   8      430.20      421.79     86.16 o 
 -14   4   8      895.53     1024.99    114.39 o 
 -12   4   8     9099.85     8867.89    377.75 o 
 -10   4   8     4572.87     4547.87    155.05 o 
  -8   4   8     3972.37     4064.43    122.46 o 
  -6   4   8    20728.79    20472.55    504.77 o 
  -4   4   8    52343.85    55334.37   1327.09 o 
  -2   4   8    28980.50    28306.62    702.17 o 
   0   4   8    12355.04    12622.66    340.82 o 
   2   4   8    13623.21    13560.40    384.01 o 
   4   4   8     8781.36     8213.45    222.58 o 
   6   4   8     1155.02     1120.01     86.16 o 
   8   4   8       42.97       23.01     43.25 o 
  10   4   8       24.27      121.50     50.89 o 
  12   4   8      529.75      438.85     75.27 o 
 -17   5   8       78.85       98.81     88.43 o 
 -15   5   8      485.81      509.77     91.04 o 
 -13   5   8     4390.65     3943.06    263.30 o 
 -11   5   8     2487.21     2494.91    108.63 o 
  -9   5   8      230.64      235.56     32.02 o 
  -7   5   8      410.83      439.03     37.05 o 
  -5   5   8    15376.12    15894.40    398.20 o 
  -3   5   8    25410.54    25117.03    615.36 o 
  -1   5   8      119.19      150.04     24.34 o 
   1   5   8      891.97      857.97     64.55 o 
   3   5   8     6609.06     6469.47    181.16 o 
   5   5   8     7696.90     7339.40    744.78 o 
   7   5   8      118.24      164.88     52.11 o 
   9   5   8     2550.40     2429.68    141.06 o 
  11   5   8      903.01      902.45     92.49 o 
  13   5   8      546.15      734.63     92.44 o 
 -16   6   8      470.58      434.17     95.72 o 
 -14   6   8     2335.73     2399.36    229.73 o 
 -12   6   8     8203.90     8061.21    254.89 o 
 -10   6   8     2787.81     2754.44    141.98 o 
  -8   6   8      401.15      384.36     35.70 o 
  -6   6   8     2760.26     2694.97     88.49 o 
  -4   6   8    45031.06    44848.97   1085.00 o 
  -2   6   8    16582.81    15087.84    542.30 o 
   0   6   8     1006.50     1021.95     65.37 o 
   2   6   8     3245.31     3106.43    117.77 o 
   4   6   8    19010.78    18798.56    482.83 o 
   6   6   8     4494.22     4494.45    183.45 o 
   8   6   8     2781.71     2844.68    168.86 o 
  10   6   8        1.55       89.21     46.88 o 
  12   6   8     1966.17     1813.58    135.77 o 
 -15   7   8      109.27      191.44    123.98 o 
 -13   7   8      290.43      412.94     57.19 o 
 -11   7   8     2733.42     2514.76    127.66 o 
  -9   7   8      253.59      264.99     54.93 o 
  -7   7   8      446.79      472.04     48.26 o 
  -5   7   8     3235.45     3318.87    117.34 o 
  -3   7   8      842.79      876.08     56.34 o 
  -1   7   8     3196.49     3039.93    115.89 o 
   1   7   8      549.68      721.72     54.01 o 
   3   7   8     2029.55     2335.39     99.71 o 
   5   7   8     1695.44     1677.76    177.15 o 
   7   7   8      528.19      721.03     86.71 o 
   9   7   8      283.48      446.85     74.50 o 
  11   7   8       81.02      224.71     80.59 o 
 -12   8   8    10097.89     9305.71    375.20 o 
 -10   8   8     2039.25     2073.35    165.10 o 
  -8   8   8     1447.96     1353.72     87.65 o 
  -6   8   8     2539.96     2675.68    120.61 o 
  -4   8   8    23363.69    22623.91    682.88 o 
  -2   8   8     6942.32     6841.57    235.18 o 
   0   8   8      574.21      669.49     82.63 o 
   2   8   8      106.29      130.27     41.74 o 
   4   8   8    11759.74    11812.70    382.63 o 
   6   8   8     1541.21     1483.84    158.18 o 
   8   8   8     1260.86     1163.21    218.79 o 
  10   8   8      134.82      334.35     94.18 o 
 -13   9   8       19.10      370.46    122.82 o 
 -11   9   8       71.55       82.35     49.41 o 
  -9   9   8     5469.49     5268.23    236.70 o 
  -7   9   8     7473.45     7309.06    255.56 o 
  -5   9   8        3.52       80.76     38.44 o 
  -3   9   8       10.63       19.38     35.73 o 
  -1   9   8     6330.61     6352.10    326.05 o 
   1   9   8     7033.71     6781.04    265.00 o 
   3   9   8      145.80      228.07     47.08 o 
   5   9   8     1427.70     1271.68    141.13 o 
   7   9   8     2123.32     1983.32    190.79 o 
   9   9   8     1171.04     1271.31    162.99 o 
 -12  10   8      216.41      314.13     66.66 o 
 -10  10   8      728.38      628.50     84.17 o 
  -8  10   8      155.75      121.36     55.12 o 
  -6  10   8      451.01      532.54     62.13 o 
  -4  10   8      954.03     1068.50     83.58 o 
  -2  10   8     1226.87     1410.41     94.77 o 
   0  10   8      441.42      423.13     57.78 o 
   2  10   8      601.39      557.34     65.93 o 
   4  10   8      723.28      776.94     75.30 o 
   6  10   8      266.89      356.79     97.75 o 
   8  10   8       83.52      111.64     81.76 o 
 -11  11   8      130.47      228.21     93.76 o 
  -9  11   8     3400.34     3419.03    201.23 o 
  -7  11   8     4205.75     4147.00    231.43 o 
  -5  11   8       37.48       49.22     40.34 o 
  -3  11   8       20.05        8.14     40.80 o 
  -1  11   8     2640.86     2951.10    145.02 o 
   1  11   8     7035.24     6865.72    253.59 o 
   3  11   8      247.87      298.97     56.46 o 
   5  11   8       81.27       99.93     73.72 o 
   7  11   8      207.10      334.43    101.46 o 
  -8  12   8     2551.61     2764.28    176.33 o 
  -6  12   8       60.27      117.55     67.63 o 
  -4  12   8      103.96      228.33     76.19 o 
  -2  12   8      219.15      301.53     58.81 o 
   0  12   8     2292.68     2406.95    175.00 o 
   2  12   8      819.06      846.00     94.74 o 
   4  12   8      410.19      536.94     68.90 o 
  -5  13   8      389.80      395.67     64.78 o 
  -3  13   8        6.71      136.29     53.50 o 
  -1  13   8     1544.20     1725.23    207.24 o 
   1  13   8      737.72      989.68     92.93 o 
 -17   1   9        3.06      -52.27     56.95 o 
 -15   1   9     4478.82     4059.54    629.92 o 
 -13   1   9      984.41      959.79     79.51 o 
 -11   1   9    10728.32    10594.14    354.11 o 
  -9   1   9       26.77       48.57     33.10 o 
  -7   1   9    20252.83    19937.79    546.48 o 
  -5   1   9     1444.18     1450.14     81.43 o 
  -3   1   9    27233.01    26452.10    644.86 o 
  -1   1   9     3149.75     3158.55     97.87 o 
   1   1   9    14387.64    14103.72    360.79 o 
   3   1   9     1807.06     2082.87     78.40 o 
   5   1   9    18440.28    18176.85    585.58 o 
   7   1   9     4364.86     4142.04    179.93 o 
   9   1   9     1443.62     1625.29    145.23 o 
  11   1   9      271.30      365.76     67.59 o 
  13   1   9     2877.07     2718.22    173.59 o 
 -18   2   9      293.66      299.40     90.67 o 
 -16   2   9      449.79      332.74     95.72 o 
 -14   2   9     3098.48     3136.60    177.30 o 
 -12   2   9     3185.19     3099.30    197.02 o 
 -10   2   9     4247.78     4166.29    164.34 o 
  -8   2   9     6883.26     7078.53    215.16 o 
  -6   2   9     6276.70     6075.09    165.01 o 
  -4   2   9     4207.29     4277.84    119.91 o 
  -2   2   9    10972.69    10834.45    278.25 o 
   0   2   9     2052.24     1875.26     71.04 o 
   2   2   9     8082.75     8181.00    303.49 o 
   4   2   9     1284.75     1321.08     71.94 o 
   6   2   9     5937.33     5980.63    230.80 o 
   8   2   9      708.51      865.36     86.32 o 
  10   2   9     3426.93     3292.43    175.96 o 
  12   2   9        5.96      -48.56     48.56 o 
 -17   3   9       33.67      224.68     75.71 o 
 -15   3   9      510.70      481.04     95.77 o 
 -13   3   9       88.23      115.07     46.63 o 
 -11   3   9      197.91      192.49     45.35 o 
  -9   3   9      345.41      369.96     51.40 o 
  -7   3   9      114.64      132.29     19.81 o 
  -5   3   9       22.40       52.42     15.13 o 
  -3   3   9     4361.13     4412.26    125.95 o 
  -1   3   9       15.60       57.91     19.10 o 
   1   3   9      708.34      923.17     49.70 o 
   3   3   9       11.97       24.84     19.33 o 
   5   3   9     1478.23     1527.08     97.53 o 
   7   3   9       60.53       97.43     48.27 o 
   9   3   9        0.61       56.33     46.35 o 
  11   3   9      658.79      741.30     88.63 o 
  13   3   9      203.47      121.62     71.01 o 
 -18   4   9      457.91      563.16    101.97 o 
 -16   4   9     2470.01     2502.11    201.47 o 
 -14   4   9      772.45      836.08    105.04 o 
 -12   4   9     2437.01     2204.51    135.00 o 
 -10   4   9     3272.41     3264.89    124.37 o 
  -8   4   9     3650.27     3675.76    154.26 o 
  -6   4   9    12907.80    12697.41    323.40 o 
  -4   4   9     8988.65     8641.73    235.37 o 
  -2   4   9    11554.96    11162.80    288.88 o 
   0   4   9    10329.67    10137.34    266.90 o 
   2   4   9    10757.15     9992.62    342.93 o 
   4   4   9     3371.70     3381.48    120.31 o 
   6   4   9     4103.34     4055.52    174.74 o 
   8   4   9     2578.77     2691.08    147.83 o 
  10   4   9     3443.94     3413.27    180.59 o 
  12   4   9      349.37      423.91    127.37 o 
 -17   5   9        9.35       58.34     72.93 o 
 -15   5   9      918.84      975.42    180.50 o 
 -13   5   9      203.98      134.56     46.28 o 
 -11   5   9     2287.54     2243.58    103.11 o 
  -9   5   9       49.59       67.88     30.18 o 
  -7   5   9     8306.83     8509.08    274.37 o 
  -5   5   9     3075.56     3053.58     97.00 o 
  -3   5   9    10169.13     9861.02    258.06 o 
  -1   5   9        5.52       14.28     20.96 o 
   1   5   9     4139.15     3835.88    138.18 o 
   3   5   9      560.21      680.44     46.57 o 
   5   5   9     6410.43     6069.91    337.25 o 
   7   5   9        2.22       51.63     52.29 o 
   9   5   9     2091.90     2338.78    168.57 o 
  11   5   9      634.36      573.29     88.95 o 
 -16   6   9      288.96      375.58    144.03 o 
 -14   6   9      552.45      613.07     77.81 o 
 -12   6   9      126.45      179.32     53.72 o 
 -10   6   9     2383.98     2334.12    102.40 o 
  -8   6   9     1157.12     1167.03     78.05 o 
  -6   6   9      575.25      719.76     45.11 o 
  -4   6   9      563.92      656.11     43.62 o 
  -2   6   9     1251.50     1411.98     64.82 o 
   0   6   9      354.20      432.39     39.78 o 
   2   6   9     5181.61     4992.87    149.98 o 
   4   6   9        0.65      -26.76     26.76 o 
   6   6   9      133.88      183.18     49.98 o 
   8   6   9      348.21      443.88     63.10 o 
  10   6   9     1169.30     1281.09    115.79 o 
  12   6   9        1.26      148.65     58.93 o 
 -15   7   9     1647.91     1823.22    235.20 o 
 -13   7   9        0.89      -39.18     59.94 o 
 -11   7   9     5260.20     5037.34    237.84 o 
  -9   7   9        1.47        7.59     36.49 o 
  -7   7   9    11265.22    10860.15    353.18 o 
  -5   7   9     2057.31     2061.35     87.89 o 
  -3   7   9     8753.26     8804.89    260.25 o 
  -1   7   9      379.07      404.66     43.42 o 
   1   7   9     8252.36     8026.08    268.95 o 
   3   7   9     1104.63     1228.69     73.76 o 
   5   7   9     6176.58     5885.64    263.44 o 
   7   7   9      853.26      894.37    102.94 o 
   9   7   9     3133.90     3103.69    194.94 o 
  11   7   9      741.78      692.82    131.59 o 
 -14   8   9       63.97      182.32     96.63 o 
 -12   8   9       83.80      173.20     63.60 o 
 -10   8   9      395.23      537.28     73.68 o 
  -8   8   9      816.93      997.23     95.01 o 
  -6   8   9      298.55      356.02     57.25 o 
  -4   8   9     1269.68     1374.56     85.33 o 
  -2   8   9      890.69      848.68     79.47 o 
   0   8   9        4.24      -19.70     35.77 o 
   2   8   9      495.46      601.17     63.90 o 
   4   8   9     2312.36     2438.40    123.36 o 
   6   8   9      716.57      599.77    106.98 o 
   8   8   9       20.57      140.87     79.95 o 
  10   8   9      163.00       18.73     75.65 o 
 -13   9   9       30.76       91.21    104.84 o 
 -11   9   9     1410.87     1374.43    131.44 o 
  -9   9   9      270.36      328.18     73.48 o 
  -7   9   9     3815.55     3702.71    182.77 o 
  -5   9   9        1.92      -13.67     36.34 o 
  -3   9   9      456.21      533.04     59.12 o 
  -1   9   9      900.74      888.06     74.84 o 
   1   9   9     2931.41     3002.06    137.94 o 
   3   9   9       34.92      108.60     44.98 o 
   5   9   9      631.89      715.24    116.56 o 
   7   9   9      178.24      354.92    101.20 o 
   9   9   9      709.09      924.10    141.06 o 
 -12  10   9     1438.88     1381.33    123.61 o 
 -10  10   9     2135.34     2184.28    192.11 o 
  -8  10   9     1301.03     1208.31    145.57 o 
  -6  10   9     1424.83     1450.82    115.76 o 
  -4  10   9     1795.70     1971.15    129.74 o 
  -2  10   9     4392.12     3985.90    247.90 o 
   0  10   9      811.65     1007.36    109.47 o 
   2  10   9     1579.40     1758.01    152.75 o 
   4  10   9      473.53      596.73     65.81 o 
   6  10   9     3011.95     2734.64    227.48 o 
   8  10   9       56.07      162.18     82.94 o 
 -11  11   9      239.10      205.83     57.20 o 
  -9  11   9       18.40       -7.90     49.64 o 
  -7  11   9      654.49      796.72     92.13 o 
  -5  11   9      184.20      128.69     58.38 o 
  -3  11   9       76.94      121.30     44.14 o 
  -1  11   9      387.93      474.83     60.91 o 
   1  11   9      308.91      263.05     53.14 o 
   3  11   9      127.96      135.55     49.77 o 
   5  11   9       91.52      138.51     86.12 o 
  -8  12   9       21.43       26.40     55.35 o 
  -6  12   9      444.81      506.15     78.16 o 
  -4  12   9      959.91     1022.84     88.11 o 
  -2  12   9     1616.03     1775.42    116.42 o 
   0  12   9      319.52      332.94     64.21 o 
   2  12   9      558.67      725.20     80.70 o 
  -3  13   9     1664.24     1638.56    160.00 o 
  -1  13   9        8.02      209.03     56.46 o 
 -18   0  10      160.88      246.13    114.86 o 
 -16   0  10      209.24      278.95    111.22 o 
 -14   0  10    16683.82    16744.44   1052.00 o 
 -12   0  10    18561.79    17859.76    807.55 o 
 -10   0  10      870.34      927.50    101.46 o 
  -8   0  10    11849.59    10793.79    502.14 o 
  -6   0  10   102759.67    95773.01   3968.37 o 
  -4   0  10    33896.08    34631.86   1466.78 o 
  -2   0  10      592.29      819.06    132.03 o 
   0   0  10     1966.42     1837.74    125.47 o 
   2   0  10    76458.18    76148.56   3625.25 o 
   4   0  10     8226.91     7480.59    677.33 o 
   6   0  10      242.99      215.14     73.45 o 
   8   0  10      348.47      351.29     89.43 o 
  10   0  10     6878.80     6518.03    377.01 o 
  12   0  10     1554.61     1625.85    247.96 o 
 -17   1  10     1000.32      914.92    124.87 o 
 -15   1  10       60.25      260.72     85.69 o 
 -13   1  10      547.12      724.98    115.07 o 
 -11   1  10      696.06      732.41     73.95 o 
  -9   1  10     7860.56     7875.76    279.21 o 
  -7   1  10     1126.15     1171.24     75.44 o 
  -5   1  10     2673.05     2614.66     93.66 o 
  -3   1  10    10191.49    10074.72    261.74 o 
  -1   1  10     2116.57     1744.01     84.54 o 
   1   1  10       14.87       88.76     28.72 o 
   3   1  10     1441.05     1607.66     93.30 o 
   5   1  10     1947.75     1795.96    109.77 o 
   7   1  10      315.12      369.94     61.59 o 
   9   1  10      246.80      252.39     64.47 o 
  11   1  10      665.31      774.13     92.75 o 
  13   1  10       84.77      219.99     72.15 o 
 -18   2  10      212.33      273.25     82.80 o 
 -16   2  10     2217.81     1998.25    235.20 o 
 -14   2  10    12368.15    12205.70    410.74 o 
 -12   2  10     4550.16     4511.14    182.57 o 
 -10   2  10     4257.77     4187.51    167.30 o 
  -8   2  10    12912.00    12650.80    408.11 o 
  -6   2  10    33662.72    32473.38    869.60 o 
  -4   2  10    20648.43    21023.09    518.64 o 
  -2   2  10      727.90     1015.09     64.01 o 
   0   2  10     2229.26     2388.33     85.19 o 
   2   2  10    12932.44    12427.94    372.07 o 
   4   2  10    15637.45    15119.79    495.99 o 
   6   2  10     1181.29     1394.16    102.13 o 
   8   2  10     1214.77     1298.96    104.81 o 
  10   2  10     4089.45     3990.77    199.50 o 
  12   2  10      974.38     1199.47    115.00 o 
 -15   3  10      586.58      701.64     87.74 o 
 -13   3  10      625.68      648.84     79.74 o 
 -11   3  10    13632.19    13344.73    434.81 o 
  -9   3  10     7663.73     7211.18    276.05 o 
  -7   3  10     2140.72     2281.75    100.91 o 
  -5   3  10     9873.90     9528.92    248.25 o 
  -3   3  10     5119.28     4675.42    134.90 o 
  -1   3  10     8271.17     7766.28    234.55 o 
   1   3  10     3206.46     3101.50    104.91 o 
   3   3  10    16578.01    14882.14    525.89 o 
   5   3  10     3625.14     3438.31    155.37 o 
   7   3  10     8114.95     7878.26    295.03 o 
   9   3  10       89.97      121.77     54.20 o 
  11   3  10     1997.02     1812.30    135.62 o 
 -18   4  10      773.37      470.39    182.32 o 
 -16   4  10      686.04      806.09    129.52 o 
 -14   4  10      942.37      964.62     85.16 o 
 -12   4  10     6640.35     6421.97    238.38 o 
 -10   4  10    12263.14    12155.30    398.88 o 
  -8   4  10    11338.58    11646.52    335.95 o 
  -6   4  10    10410.95    10900.25    315.89 o 
  -4   4  10     6959.66     6802.48    184.40 o 
  -2   4  10    13074.50    12426.17    321.39 o 
   0   4  10     8811.93     8472.98    231.01 o 
   2   4  10     5151.87     5077.09    150.85 o 
   4   4  10      725.05      637.54     68.03 o 
   6   4  10     7446.46     6923.66    263.59 o 
   8   4  10     2616.61     2786.09    155.28 o 
  10   4  10      350.25      371.40     67.90 o 
  12   4  10       16.60      139.21     62.09 o 
 -17   5  10     1374.11     1399.02    161.09 o 
 -15   5  10      238.81      287.86     89.25 o 
 -13   5  10      196.46      198.10     50.73 o 
 -11   5  10     4936.66     4702.78    186.82 o 
  -9   5  10    11476.23    11065.75    324.69 o 
  -7   5  10      196.49      307.48     37.85 o 
  -5   5  10     2534.30     2756.18     91.54 o 
  -3   5  10    15511.44    15171.41    386.59 o 
  -1   5  10    20035.92    20115.34    506.13 o 
   1   5  10     1171.51     1313.98     65.04 o 
   3   5  10      784.86      777.02     57.96 o 
   5   5  10     3256.42     3527.09    181.73 o 
   7   5  10     6329.84     6191.08    246.94 o 
   9   5  10      569.77      477.86     70.74 o 
  11   5  10      172.36      180.82     62.11 o 
 -16   6  10      370.38      253.43    142.21 o 
 -14   6  10      243.93      320.93     63.51 o 
 -12   6  10     2778.34     2789.50    156.31 o 
 -10   6  10    19654.98    19665.05    550.97 o 
  -8   6  10    11027.79    10964.32    321.29 o 
  -6   6  10     2103.93     1797.74     83.03 o 
  -4   6  10     2183.84     2215.25     83.25 o 
  -2   6  10    24363.99    23545.12    586.51 o 
   0   6  10     6014.84     6193.85    179.09 o 
   2   6  10     5342.46     5486.44    164.53 o 
   4   6  10     1197.13     1219.12     89.47 o 
   6   6  10     9436.12     8728.71    361.32 o 
   8   6  10     3004.40     3085.54    186.15 o 
  10   6  10      523.08      566.49     97.74 o 
 -15   7  10      753.24      973.60    180.50 o 
 -13   7  10      137.72      309.00     59.77 o 
 -11   7  10      343.09      220.40     57.15 o 
  -9   7  10     1884.29     1910.51    106.37 o 
  -7   7  10     1609.33     1535.50    149.47 o 
  -5   7  10     3370.19     3195.12    117.76 o 
  -3   7  10       25.91       63.70     34.66 o 
  -1   7  10     1540.49     1460.33     78.35 o 
   1   7  10     2397.36     2491.63    104.97 o 
   3   7  10      693.37      740.76     60.02 o 
   5   7  10       22.38       52.21     48.57 o 
   7   7  10      142.39      281.67     82.30 o 
   9   7  10      627.65      760.24    108.30 o 
 -14   8  10      227.17      298.38    118.51 o 
 -12   8  10      185.96      410.11    113.95 o 
 -10   8  10    10711.24    10476.23    411.45 o 
  -8   8  10     2530.74     2763.29    158.23 o 
  -6   8  10       45.03       21.14     41.08 o 
  -4   8  10      562.49      644.97     62.19 o 
  -2   8  10    15545.00    14643.32    480.79 o 
   0   8  10     4905.32     4955.41    187.31 o 
   2   8  10       17.84       24.25     42.74 o 
   4   8  10       19.71       40.76     61.15 o 
   6   8  10     5923.53     5409.49    446.69 o 
   8   8  10     1487.57     1380.97    171.83 o 
 -13   9  10     2350.39     2084.98    187.06 o 
 -11   9  10      160.82      219.69     58.17 o 
  -9   9  10        4.49       26.12     45.22 o 
  -7   9  10     4980.36     5058.97    228.40 o 
  -5   9  10     6308.37     6018.64    256.81 o 
  -3   9  10      377.76      443.14     58.39 o 
  -1   9  10       76.37       43.14     40.10 o 
   1   9  10     4082.90     4234.08    172.00 o 
   3   9  10     5372.95     5867.02    221.87 o 
   5   9  10      126.56      176.87     77.32 o 
   7   9  10      462.15      627.19    169.56 o 
 -12  10  10      304.24      526.52     94.44 o 
 -10  10  10      972.80     1130.83    108.35 o 
  -8  10  10     1126.65     1103.61    106.93 o 
  -6  10  10       71.97       73.32     50.44 o 
  -4  10  10     1118.17     1291.71    109.61 o 
  -2  10  10     1329.81     1493.36    100.13 o 
   0  10  10      605.63      634.93     69.04 o 
   2  10  10        2.17        5.90     39.29 o 
   4  10  10      624.66      709.91    231.55 o 
   6  10  10      389.77      512.88    109.77 o 
 -11  11  10        3.39      104.59     65.71 o 
  -9  11  10      411.61      476.19    105.79 o 
  -7  11  10     3946.30     3539.96    209.45 o 
  -5  11  10     4624.80     4249.08    265.81 o 
  -3  11  10       57.80       99.71     48.42 o 
  -1  11  10      371.54      378.95     58.00 o 
   1  11  10     1790.03     1971.92    124.01 o 
   3  11  10     3822.72     4184.12    184.77 o 
   5  11  10       35.73      179.40     89.25 o 
  -8  12  10      201.87      241.16     73.17 o 
  -6  12  10     1978.96     1877.44    146.49 o 
  -4  12  10      282.85      471.55     79.36 o 
  -2  12  10      112.81      176.98     52.70 o 
   0  12  10        0.94       15.74     44.67 o 
   2  12  10     1174.53     1235.41    103.24 o 
 -17   1  11     1196.64     1364.46    166.86 o 
 -15   1  11      242.55      337.51     61.44 o 
 -13   1  11     5136.86     5099.96    364.88 o 
 -11   1  11       38.81       38.12     40.12 o 
  -9   1  11     9585.48     9154.68    374.48 o 
  -7   1  11      634.92      604.66     57.85 o 
  -5   1  11    12714.51    12373.42    702.01 o 
  -3   1  11      213.43      236.12     23.78 o 
  -1   1  11    16097.02    15116.83    387.13 o 
   1   1  11     5363.63     5581.61    184.41 o 
   3   1  11     5354.36     5345.29    362.63 o 
   5   1  11      215.63      241.04     55.08 o 
   7   1  11     3685.08     3564.18    181.32 o 
   9   1  11     1539.14     1682.05    126.83 o 
  11   1  11     1571.16     1398.72    123.26 o 
 -18   2  11      516.36      755.82    143.12 o 
 -16   2  11      403.20      526.64    113.36 o 
 -14   2  11      965.53      916.64     83.60 o 
 -12   2  11     4707.56     4516.03    186.24 o 
 -10   2  11     4569.50     4459.74    178.76 o 
  -8   2  11     4562.85     4236.76    166.91 o 
  -6   2  11     4913.00     4537.94    172.18 o 
  -4   2  11     3866.22     3457.21    118.97 o 
  -2   2  11      849.38      838.19     84.39 o 
   0   2  11    12571.88    11953.81    502.28 o 
   2   2  11     7186.20     7287.86    206.43 o 
   4   2  11     2345.94     2492.55    132.09 o 
   6   2  11       87.60      181.35     55.08 o 
   8   2  11     4187.30     4049.55    189.19 o 
  10   2  11      372.73      499.72     76.96 o 
  12   2  11     1228.45     1249.83    137.37 o 
 -17   3  11      593.61      523.18    121.97 o 
 -15   3  11       12.51       16.66     43.79 o 
 -13   3  11       61.43       94.16     45.18 o 
 -11   3  11       57.05       79.97     42.98 o 
  -9   3  11      260.15      404.00     55.00 o 
  -7   3  11       41.15       38.05     30.44 o 
  -5   3  11     3684.85     3828.04    129.32 o 
  -3   3  11      147.64      192.43     46.61 o 
  -1   3  11     3309.57     3164.09    105.05 o 
   1   3  11     1820.95     1894.31     80.44 o 
   3   3  11       88.25       54.69     64.72 o 
   5   3  11      207.76      263.64     70.84 o 
   7   3  11     2733.87     2729.43    228.95 o 
   9   3  11        6.67       93.68     50.97 o 
  11   3  11       14.76      102.62     55.12 o 
 -16   4  11     1889.16     1761.26    172.70 o 
 -14   4  11     3971.55     3929.03    174.58 o 
 -12   4  11     2585.36     2671.19    135.50 o 
 -10   4  11     1832.20     1722.96    100.67 o 
  -8   4  11    11655.21    11482.35    377.34 o 
  -6   4  11     7009.59     6839.55    210.73 o 
  -4   4  11    20735.21    19323.88    535.08 o 
  -2   4  11     6106.77     6060.79    220.42 o 
   0   4  11     9236.44     9135.81    275.58 o 
   2   4  11     2923.96     2668.03    120.81 o 
   4   4  11    17459.10    16589.67    544.19 o 
   6   4  11     3133.33     2916.10    153.57 o 
   8   4  11     2768.75     2899.68    163.02 o 
  10   4  11      543.52      561.45     81.39 o 
 -17   5  11      491.83      511.01    114.20 o 
 -15   5  11       44.94       -6.88     44.78 o 
 -13   5  11     2311.64     2712.08    139.96 o 
 -11   5  11        0.38       -9.48     39.35 o 
  -9   5  11     4322.46     4442.66    176.08 o 
  -7   5  11     3494.92     3374.18    122.70 o 
  -5   5  11     5509.86     5337.26    172.88 o 
  -3   5  11       51.64       85.39     28.85 o 
  -1   5  11     4818.62     4878.41    149.17 o 
   1   5  11      131.61      143.46     31.17 o 
   3   5  11    10339.99     9507.63    262.03 o 
   5   5  11     1639.64     1684.24    319.06 o 
   7   5  11      515.22      418.00     76.84 o 
   9   5  11        1.15       73.36     47.98 o 
  11   5  11      737.80      852.05    100.33 o 
 -16   6  11      210.12      162.27    123.98 o 
 -14   6  11       65.61       78.65     91.47 o 
 -12   6  11     1013.77     1004.02     81.74 o 
 -10   6  11      374.43      308.02     52.28 o 
  -8   6  11       12.03       32.02     29.80 o 
  -6   6  11      410.24      449.79     46.41 o 
  -4   6  11     3115.33     2929.84    113.60 o 
  -2   6  11        6.45       70.30     27.29 o 
   0   6  11      336.91      372.38     44.63 o 
   2   6  11       61.09       98.22     31.27 o 
   4   6  11      859.30      901.69     95.36 o 
   6   6  11        0.24       56.84     46.82 o 
   8   6  11      658.18      672.92    130.53 o 
  10   6  11        9.43       30.53     48.47 o 
 -15   7  11       57.24       90.61     58.74 o 
 -13   7  11     2447.34     2535.10    159.25 o 
 -11   7  11        4.21       22.46     44.26 o 
  -9   7  11     6557.62     6419.11    271.47 o 
  -7   7  11      872.69      693.85     65.60 o 
  -5   7  11     4175.05     4006.16    161.02 o 
  -3   7  11      188.70      261.98     54.46 o 
  -1   7  11     3332.01     3431.19    135.27 o 
   1   7  11      511.69      591.53     56.55 o 
   3   7  11     8261.37     8016.93    250.61 o 
   5   7  11     2885.90     2893.37    176.98 o 
   7   7  11     1328.40     1342.96    179.02 o 
   9   7  11      216.70      152.07     93.08 o 
 -14   8  11      763.37      863.22    221.52 o 
 -12   8  11       34.85       29.17     85.69 o 
 -10   8  11     1098.97     1079.35    189.61 o 
  -8   8  11      401.19      287.71     82.04 o 
  -6   8  11       55.78      111.22     57.58 o 
  -4   8  11      422.72      325.91     63.09 o 
  -2   8  11     1568.28     1755.13    138.42 o 
   0   8  11     1281.65     1386.34     92.90 o 
   2   8  11       22.97       72.29     40.07 o 
   4   8  11     1365.07     1294.45    146.29 o 
   6   8  11      234.23      122.30     69.28 o 
   8   8  11      845.80     1080.70    184.15 o 
 -13   9  11      766.85      701.72    170.47 o 
 -11   9  11      134.03      201.12     80.12 o 
  -9   9  11     2269.13     2368.87    154.96 o 
  -7   9  11      105.74      140.32     49.74 o 
  -5   9  11     1022.08     1126.24    102.29 o 
  -3   9  11      285.86      326.24     65.34 o 
  -1   9  11     2618.04     2533.54    129.09 o 
   1   9  11      225.16      268.19     53.10 o 
   3   9  11     1337.31     1647.61    106.09 o 
   5   9  11      148.28      226.31     85.67 o 
   7   9  11      106.35      263.02     89.34 o 
 -12  10  11     1307.54     1359.64    154.06 o 
 -10  10  11      925.37     1215.16    147.58 o 
  -8  10  11     2909.50     2865.93    174.96 o 
  -6  10  11     1490.65     1473.39    124.14 o 
  -4  10  11     1889.09     1947.19    137.84 o 
  -2  10  11     1426.95     1373.63    114.62 o 
   0  10  11     3671.41     3643.76    163.64 o 
   2  10  11      761.88      804.35     80.95 o 
   4  10  11      488.61      669.56    121.24 o 
   6  10  11      314.86      297.20     91.85 o 
  -9  11  11       59.90       96.85     54.45 o 
  -7  11  11       12.63      126.48     95.13 o 
  -5  11  11      253.76      273.80     65.57 o 
  -3  11  11        2.45       -3.54     49.45 o 
  -1  11  11      258.15      337.23     89.46 o 
   1  11  11        0.64        0.66     40.28 o 
   3  11  11       13.89       24.58     74.75 o 
  -6  12  11       75.48      126.22     63.70 o 
  -4  12  11      969.51      921.72    107.33 o 
  -2  12  11      235.53      361.11     70.30 o 
   0  12  11     1545.19     1636.34    115.64 o 
 -18   0  12     1259.34     1699.24    260.72 o 
 -16   0  12      177.99      282.60    140.39 o 
 -14   0  12     1612.71     1977.55    172.11 o 
 -12   0  12    20137.33    20063.61   2496.90 o 
 -10   0  12     7757.53     7778.74    443.04 o 
  -8   0  12      225.13      287.26     65.64 o 
  -6   0  12     6252.85     5537.91    289.99 o 
  -4   0  12    64839.10    63029.79   2637.36 o 
  -2   0  12    22194.56    20605.73    732.49 o 
   0   0  12      875.76      945.09     81.04 o 
   2   0  12     8704.79     9322.03    361.82 o 
   4   0  12    14244.25    13780.73   1197.85 o 
   6   0  12     5708.16     5534.49    542.41 o 
   8   0  12     1156.53     1140.74    145.25 o 
  10   0  12       17.81       72.66     79.60 o 
 -17   1  12       12.80      -92.20    143.12 o 
 -15   1  12      696.39      960.86     87.26 o 
 -13   1  12      855.08      911.46    116.54 o 
 -11   1  12     1196.57     1303.22     96.11 o 
  -9   1  12      585.87      536.76     61.60 o 
  -7   1  12     2032.05     1754.11     98.55 o 
  -5   1  12     1253.86     1177.74     80.10 o 
  -3   1  12     1201.85     1173.93     63.54 o 
  -1   1  12     4655.33     5097.60    261.33 o 
   1   1  12     5013.84     5116.47    155.96 o 
   3   1  12      324.22      254.92     52.51 o 
   5   1  12       56.47       49.23     45.73 o 
   7   1  12       79.47      133.01     52.17 o 
   9   1  12     1016.91      998.03    101.16 o 
  11   1  12       67.15      184.55     63.86 o 
 -18   2  12      507.97      690.85    288.07 o 
 -16   2  12       11.04      130.62     57.31 o 
 -14   2  12     1967.94     2065.59    124.76 o 
 -12   2  12    12734.29    12807.36    429.37 o 
 -10   2  12     9173.65     9107.19    316.28 o 
  -8   2  12      510.13      467.55     56.22 o 
  -6   2  12    11454.25    11544.03    379.88 o 
  -4   2  12    34875.09    33914.14    909.93 o 
  -2   2  12    23583.52    23046.14    897.82 o 
   0   2  12      989.42     1171.67     64.55 o 
   2   2  12      275.61      287.14     36.74 o 
   4   2  12    11446.31    10184.71    357.34 o 
   6   2  12     2199.68     2222.59    215.79 o 
   8   2  12      765.48      722.39     83.85 o 
  10   2  12       45.84      106.02     53.93 o 
 -17   3  12     1344.27     1235.11    160.90 o 
 -15   3  12     3131.41     3196.51    173.04 o 
 -13   3  12     2336.01     2746.14    142.96 o 
 -11   3  12     3370.38     3331.13    153.89 o 
  -9   3  12     6945.71     6835.97    247.47 o 
  -7   3  12    16204.36    14672.44    470.08 o 
  -5   3  12      337.27      387.44     52.84 o 
  -3   3  12     8187.49     7677.92    233.63 o 
  -1   3  12    10103.34     9225.03    252.26 o 
   1   3  12    16320.91    16147.04    510.96 o 
   3   3  12       43.43       19.18     41.71 o 
   5   3  12     8333.99     8005.99    328.16 o 
   7   3  12      918.37      812.20     89.23 o 
   9   3  12     3190.66     3861.04    198.95 o 
  11   3  12      192.16      331.99     71.99 o 
 -16   4  12     1354.04     1608.65    168.24 o 
 -14   4  12     1451.47     1792.47    115.50 o 
 -12   4  12      694.78      713.32     73.27 o 
 -10   4  12     2327.62     2624.47    146.04 o 
  -8   4  12     8292.82     8010.50    279.16 o 
  -6   4  12     5138.01     4852.06    185.70 o 
  -4   4  12     7371.92     7783.06    238.27 o 
  -2   4  12     8540.22     8155.30    226.75 o 
   0   4  12    14555.50    13799.81    473.17 o 
   2   4  12     6386.51     5997.80    185.22 o 
   4   4  12     1934.25     2016.28    149.74 o 
   6   4  12      375.38      435.01     69.47 o 
   8   4  12      689.06      700.15    143.95 o 
  10   4  12      217.35      275.74     67.58 o 
 -17   5  12     1369.34     1389.18    158.51 o 
 -15   5  12     1269.66     1398.78    126.84 o 
 -13   5  12      184.03      320.20     56.08 o 
 -11   5  12     1202.83     1270.45     98.95 o 
  -9   5  12     2434.44     2505.54    155.53 o 
  -7   5  12    15038.44    13565.10    467.90 o 
  -5   5  12      890.13      887.51     62.76 o 
  -3   5  12      191.53      225.59     45.99 o 
  -1   5  12     1358.34     1579.30     75.28 o 
   1   5  12    23483.78    22899.16    639.87 o 
   3   5  12      504.74      511.90     66.49 o 
   5   5  12      800.06      730.66     78.74 o 
   7   5  12      723.35      774.07    127.90 o 
   9   5  12     2378.55     2580.73    233.67 o 
 -16   6  12     4806.27     4738.54    417.52 o 
 -14   6  12      626.51      655.30    110.69 o 
 -12   6  12      135.85       10.20     81.90 o 
 -10   6  12      934.88     1203.95     88.25 o 
  -8   6  12    17877.65    17284.04    550.40 o 
  -6   6  12     7937.59     8212.05    254.07 o 
  -4   6  12       36.22       81.17     33.25 o 
  -2   6  12     1385.33     1407.03     81.99 o 
   0   6  12    19172.21    17733.59    827.61 o 
   2   6  12     6558.56     5881.25    219.15 o 
   4   6  12     2119.39     1921.30    120.14 o 
   6   6  12      234.72      295.92     56.93 o 
   8   6  12     3086.68     2995.65    168.11 o 
 -15   7  12      338.53      251.26     61.56 o 
 -13   7  12     1065.74     1205.13    110.57 o 
 -11   7  12      593.83      650.37     86.26 o 
  -9   7  12     2386.84     2171.96    205.53 o 
  -7   7  12      286.38      194.22     45.02 o 
  -5   7  12     5159.47     4955.41    191.42 o 
  -3   7  12      279.35      228.95     46.91 o 
  -1   7  12     4008.53     3673.13    137.83 o 
   1   7  12      806.03      629.17     59.65 o 
   3   7  12     1214.87     1424.06    119.97 o 
   5   7  12      125.66      237.72    108.13 o 
   7   7  12       32.69       29.00     63.56 o 
   9   7  12        1.15        2.58     66.76 o 
 -14   8  12     1109.47     1099.40    200.55 o 
 -12   8  12      622.89      577.56    100.56 o 
 -10   8  12      777.88      856.81    184.15 o 
  -8   8  12     8440.98     7907.96    399.63 o 
  -6   8  12     2407.06     2578.05    152.17 o 
  -4   8  12      598.87      682.35     79.43 o 
  -2   8  12      953.78     1069.45     99.07 o 
   0   8  12     9617.30     8851.32    303.74 o 
   2   8  12     1020.85     1203.05    103.42 o 
   4   8  12      355.78      587.84    102.44 o 
   6   8  12       11.03       17.64     65.64 o 
   8   8  12     1082.19     1085.49    157.45 o 
 -13   9  12     1590.68     1509.14    478.59 o 
 -11   9  12     3500.37     4057.42    273.77 o 
  -9   9  12      112.98       59.65     70.01 o 
  -7   9  12       32.06      107.90     51.87 o 
  -5   9  12     3417.61     3214.68    175.61 o 
  -3   9  12     6824.55     6248.37    270.11 o 
  -1   9  12      199.03      276.42    104.26 o 
   1   9  12      106.07       74.26     41.11 o 
   3   9  12     1021.34     1214.66    228.81 o 
   5   9  12     2052.54     2056.89    195.31 o 
 -12  10  12      121.95      385.09     96.59 o 
 -10  10  12      235.85      432.71    191.44 o 
  -8  10  12     1054.43     1129.63    140.39 o 
  -6  10  12     1523.15     1564.84    127.76 o 
  -4  10  12       66.08      152.81     64.81 o 
  -2  10  12      306.23      259.81     66.05 o 
   0  10  12      563.94      653.00     84.41 o 
   2  10  12      635.47      738.44     77.08 o 
   4  10  12      197.67      166.33     75.34 o 
  -9  11  12        6.02      -26.24    106.66 o 
  -7  11  12      183.69      114.90     61.44 o 
  -5  11  12     1792.13     1765.02    141.69 o 
  -3  11  12     4790.85     4389.35    222.03 o 
  -1  11  12        0.15       39.65     53.84 o 
   1  11  12      499.00      690.05     89.31 o 
   3  11  12      616.92      751.78    117.30 o 
  -4  12  12     1298.11     1330.48    125.86 o 
  -2  12  12      255.33      220.47     82.48 o 
 -17   1  13        6.88       66.83     91.85 o 
 -15   1  13     2107.53     2275.37    135.78 o 
 -13   1  13        7.02      -44.64     44.64 o 
 -11   1  13     7013.56     6792.76    266.84 o 
  -9   1  13      411.11      447.50     60.77 o 
  -7   1  13    11664.70    11110.22    431.58 o 
  -5   1  13      623.35      633.57     72.63 o 
  -3   1  13    11676.37    10952.80    427.90 o 
  -1   1  13      671.59      708.05     50.11 o 
   1   1  13    12408.18    12484.32    469.52 o 
   3   1  13      886.35     1011.19     87.23 o 
   5   1  13     1659.99     1487.02    110.70 o 
   7   1  13       66.27       91.18     49.74 o 
   9   1  13     4561.81     4173.30    208.90 o 
  11   1  13      994.94     1095.94    110.52 o 
 -18   2  13      512.87      586.18    132.18 o 
 -16   2  13     1009.85     1098.98     98.09 o 
 -14   2  13     1843.11     1804.83    120.05 o 
 -12   2  13     1143.68     1355.82    100.81 o 
 -10   2  13     4109.39     4030.72    171.58 o 
  -8   2  13     1647.56     1612.05    106.58 o 
  -6   2  13     8517.23     8253.14    333.30 o 
  -4   2  13     6478.99     6424.81    236.04 o 
  -2   2  13    10015.79     8807.84    269.41 o 
   0   2  13     2424.79     2487.53     96.55 o 
   2   2  13     3555.05     3608.66    160.69 o 
   4   2  13      685.61      604.94     71.01 o 
   6   2  13     3471.21     3383.90    323.42 o 
   8   2  13      241.12      302.89     68.47 o 
  10   2  13     1254.28     1193.46    169.47 o 
 -17   3  13      124.03      193.05     98.37 o 
 -15   3  13       72.77      134.84     85.00 o 
 -13   3  13       59.65       64.99     48.01 o 
 -11   3  13      635.93      776.17     78.14 o 
  -9   3  13       68.72       -3.93     41.11 o 
  -7   3  13      954.50      995.32     81.13 o 
  -5   3  13      569.21      527.77     62.55 o 
  -3   3  13      109.47      133.30     33.53 o 
  -1   3  13      131.46      219.93     34.36 o 
   1   3  13      363.54      410.73     43.45 o 
   3   3  13     2200.35     2252.61    128.62 o 
   5   3  13      385.37      375.85     95.60 o 
   7   3  13       87.07      123.36     54.47 o 
   9   3  13      308.57      380.05     91.34 o 
 -16   4  13      965.56     1150.10     99.01 o 
 -14   4  13     2664.00     2494.69    140.34 o 
 -12   4  13     1299.32     1507.57    104.02 o 
 -10   4  13     6558.27     6176.08    233.23 o 
  -8   4  13     3434.05     3515.03    202.11 o 
  -6   4  13     4949.82     4523.32    181.34 o 
  -4   4  13      354.76      327.86     55.49 o 
  -2   4  13    14348.03    13784.07    399.90 o 
   0   4  13      278.80      422.01     44.86 o 
   2   4  13     8024.03     7415.17    240.40 o 
   4   4  13      623.31      584.64     71.93 o 
   6   4  13     6821.61     6066.97    246.61 o 
   8   4  13       64.47      111.28     57.25 o 
  10   4  13     1391.88     1434.51    123.10 o 
 -17   5  13       29.30       76.28     79.81 o 
 -15   5  13     2391.20     2496.49    142.59 o 
 -13   5  13       16.34       48.88     56.74 o 
 -11   5  13     1128.42     1172.94     91.73 o 
  -9   5  13      374.56      352.36     58.29 o 
  -7   5  13     1841.24     1826.55    108.60 o 
  -5   5  13      668.76      614.90     68.81 o 
  -3   5  13     3464.31     3403.80    130.65 o 
  -1   5  13     2579.77     2560.58    114.42 o 
   1   5  13     1440.98     1442.02     77.54 o 
   3   5  13      962.25      932.63    132.63 o 
   5   5  13     2245.76     2159.00    152.19 o 
   7   5  13      285.90      327.24     76.32 o 
   9   5  13      338.02      468.31     77.39 o 
 -16   6  13        1.65       14.52     48.23 o 
 -14   6  13      254.53      269.90     63.18 o 
 -12   6  13      270.12      227.23     64.68 o 
 -10   6  13      565.24      599.42     76.20 o 
  -8   6  13       22.88       15.41     37.96 o 
  -6   6  13     2250.25     2294.30    123.07 o 
  -4   6  13      732.51      634.18     58.74 o 
  -2   6  13     1313.20     1481.03     99.06 o 
   0   6  13      297.08      368.57     51.37 o 
   2   6  13      216.63      267.24     41.54 o 
   4   6  13      547.96      633.76     71.79 o 
   6   6  13     1047.84     1160.42    100.43 o 
   8   6  13        2.41      117.37     55.79 o 
 -15   7  13     1819.09     2023.83    159.88 o 
 -13   7  13      222.92      282.11     66.93 o 
 -11   7  13     3870.45     3969.08    203.97 o 
  -9   7  13      249.43      358.44     65.73 o 
  -7   7  13     3424.53     3164.41    175.43 o 
  -5   7  13      160.87      184.29     48.15 o 
  -3   7  13     9560.07     8959.94    311.08 o 
  -1   7  13      835.51     1034.15     85.60 o 
   1   7  13     5297.51     4860.44    173.23 o 
   3   7  13      359.52      356.31    105.04 o 
   5   7  13     2644.06     2829.70    180.65 o 
   7   7  13      524.13      557.97    117.76 o 
 -14   8  13      300.26      359.25    114.86 o 
 -12   8  13       59.50      201.63     69.58 o 
 -10   8  13      684.04      715.29    122.16 o 
  -8   8  13      446.48      541.48     97.28 o 
  -6   8  13      703.26      851.66    140.39 o 
  -4   8  13       26.67      144.61     62.54 o 
  -2   8  13     1955.23     2181.44    142.05 o 
   0   8  13      745.07      881.01     91.15 o 
   2   8  13     1103.00      928.16     91.12 o 
   4   8  13      173.98      253.51    129.45 o 
   6   8  13      445.22      551.23    117.60 o 
 -13   9  13       18.54      116.34     80.12 o 
 -11   9  13      862.38      980.88    280.78 o 
  -9   9  13      123.36      306.49     91.85 o 
  -7   9  13      923.22      757.77    161.35 o 
  -5   9  13        7.51       -6.90     48.25 o 
  -3   9  13     2305.69     2386.00    152.09 o 
  -1   9  13       12.61       24.68     46.98 o 
   1   9  13      926.93      879.00     95.23 o 
   3   9  13      115.33      245.98     75.54 o 
   5   9  13      462.21      575.71    105.69 o 
 -10  10  13      678.78      690.45    123.29 o 
  -8  10  13      917.17      833.51    147.68 o 
  -6  10  13     3076.92     3047.69    229.44 o 
  -4  10  13      711.05      651.32     84.62 o 
  -2  10  13     1007.88     1048.38    105.66 o 
   0  10  13     1002.67     1223.71    114.71 o 
   2  10  13     2081.76     2233.44    288.07 o 
   4  10  13      119.00      290.33     93.65 o 
  -7  11  13      169.65      203.16     78.76 o 
  -5  11  13       15.15       74.87     67.50 o 
  -3  11  13      276.64      351.58     68.45 o 
  -1  11  13      125.26      237.83     63.24 o 
   1  11  13       20.31      161.96     87.59 o 
 -18   0  14     4538.71     4815.12    446.69 o 
 -16   0  14     1695.81     1936.16    184.30 o 
 -14   0  14      434.96      478.63     94.01 o 
 -12   0  14     5916.05     6285.63    449.42 o 
 -10   0  14    31164.66    29955.40   1312.79 o 
  -8   0  14     9372.89     9265.47    458.94 o 
  -6   0  14     3193.62     3333.98    216.75 o 
  -4   0  14     1719.08     1799.52    220.61 o 
  -2   0  14    30793.10    26844.94   1885.21 o 
   0   0  14     3238.89     3629.19    176.50 o 
   2   0  14      651.25      668.48    105.99 o 
   4   0  14       15.82       19.95     62.73 o 
   6   0  14    10936.53     9926.46   1160.48 o 
   8   0  14     3321.53     3084.81    647.24 o 
  10   0  14      399.92      514.52    125.80 o 
 -17   1  14      294.79      173.64     97.02 o 
 -15   1  14      957.76     1116.15    121.05 o 
 -13   1  14     1274.47     1462.44    107.99 o 
 -11   1  14      695.50      912.61     84.83 o 
  -9   1  14      736.37      871.99     79.24 o 
  -7   1  14     1588.21     1685.87    140.26 o 
  -5   1  14     1419.48     1281.73     93.05 o 
  -3   1  14     1290.87     1344.90    140.26 o 
  -1   1  14     3566.06     3765.14    140.22 o 
   1   1  14      708.56      804.19     58.54 o 
   3   1  14       63.51       64.66     45.25 o 
   5   1  14      125.69      154.95     52.81 o 
   7   1  14     1225.37     1068.78    104.21 o 
   9   1  14       27.73       99.92     58.32 o 
 -16   2  14     1478.64     1649.32    118.30 o 
 -14   2  14      756.37      743.72     82.11 o 
 -12   2  14     2005.31     2109.04    156.58 o 
 -10   2  14    21186.38    19902.41    804.48 o 
  -8   2  14    11282.88    10366.26    355.93 o 
  -6   2  14     1907.80     1997.23    114.93 o 
  -4   2  14     1126.03     1143.87     89.85 o 
  -2   2  14    23364.19    21703.35    684.32 o 
   0   2  14     7236.57     6913.78    206.72 o 
   2   2  14      131.17      157.73     46.32 o 
   4   2  14      292.33      280.63     59.72 o 
   6   2  14     6144.85     5557.22    361.84 o 
   8   2  14      955.90     1149.39    103.78 o 
  10   2  14       77.27      177.24     79.89 o 
 -17   3  14      456.09      465.43    120.12 o 
 -15   3  14     1307.67     1561.13    115.34 o 
 -13   3  14     5215.95     4832.92    205.56 o 
 -11   3  14       24.27       14.98     50.79 o 
  -9   3  14     3961.55     4011.07    175.61 o 
  -7   3  14     6478.97     5814.43    247.16 o 
  -5   3  14    17478.98    16153.57    522.99 o 
  -3   3  14       54.67      103.68     45.68 o 
  -1   3  14     9166.15     9317.10    290.39 o 
   1   3  14     2013.60     2025.70     91.07 o 
   3   3  14     8235.67     7761.05    289.75 o 
   5   3  14      811.28      734.25     83.72 o 
   7   3  14     2858.13     2510.18    238.57 o 
   9   3  14      270.91      516.62     78.89 o 
 -16   4  14      940.59     1028.78     98.78 o 
 -14   4  14     2103.74     2411.80    141.41 o 
 -12   4  14     5533.63     5347.95    215.50 o 
 -10   4  14     1720.67     1873.70    115.87 o 
  -8   4  14     6713.05     6655.53    247.71 o 
  -6   4  14     4974.72     4826.30    240.79 o 
  -4   4  14     8811.96     8002.14    287.42 o 
  -2   4  14     1059.80     1066.14     73.51 o 
   0   4  14     2787.56     2674.03    120.80 o 
   2   4  14     1750.87     1756.74    112.20 o 
   4   4  14     1510.90     1551.21    112.37 o 
   6   4  14        3.28       35.11     62.50 o 
   8   4  14      640.12      568.14     81.59 o 
 -15   5  14     1912.14     1907.50    125.83 o 
 -13   5  14     3921.75     3776.69    177.54 o 
 -11   5  14      178.22      129.19     51.72 o 
  -9   5  14      165.81      286.95     54.49 o 
  -7   5  14     2106.37     1977.87    118.29 o 
  -5   5  14     4614.21     4202.94    177.43 o 
  -3   5  14      142.89      227.11     52.25 o 
  -1   5  14     1159.09     1316.85     83.91 o 
   1   5  14       54.90      103.66     35.46 o 
   3   5  14     4796.61     4523.14    194.75 o 
   5   5  14        7.97       35.45     59.74 o 
   7   5  14      752.90      882.23     98.95 o 
 -16   6  14      433.22      500.53     81.27 o 
 -14   6  14     6195.03     6384.61    294.00 o 
 -12   6  14     1752.67     1841.59    139.05 o 
 -10   6  14        2.80       -8.84     45.11 o 
  -8   6  14     2844.63     2833.69    140.51 o 
  -6   6  14    18166.78    17648.37    570.06 o 
  -4   6  14     2322.41     2285.97    128.89 o 
  -2   6  14      209.56      258.19     50.43 o 
   0   6  14      202.23      210.11     51.19 o 
   2   6  14     8263.25     7317.96    275.90 o 
   4   6  14     2416.75     2270.13    137.52 o 
   6   6  14      401.83      367.81     63.40 o 
   8   6  14       50.33      162.92     57.36 o 
 -15   7  14       77.99      148.61     60.23 o 
 -13   7  14      396.34      230.59     62.65 o 
 -11   7  14      966.54      955.21    103.05 o 
  -9   7  14      204.37       92.10     55.81 o 
  -7   7  14      672.14      738.02     93.60 o 
  -5   7  14     1982.51     1878.67    136.95 o 
  -3   7  14      293.51      319.19     55.62 o 
  -1   7  14      308.50      239.98     64.28 o 
   1   7  14     2571.89     2417.99    177.90 o 
   3   7  14      184.41      309.25     66.75 o 
   5   7  14      125.06      219.85     87.84 o 
   7   7  14       97.91      141.81     61.12 o 
 -14   8  14     3035.57     2901.36    232.66 o 
 -12   8  14     1522.86     1554.44    166.07 o 
 -10   8  14      452.05      456.34    104.84 o 
  -8   8  14      110.72      288.49     82.97 o 
  -6   8  14     8943.88     8557.95    703.76 o 
  -4   8  14     3160.24     2720.24    289.89 o 
  -2   8  14     4285.27     3922.77    195.63 o 
   0   8  14      294.85      241.46     55.64 o 
   2   8  14     4797.28     4238.98    377.41 o 
   4   8  14     1342.72     1691.69    170.16 o 
   6   8  14      420.29      427.31    101.13 o 
 -11   9  14     1204.73     1072.05    196.91 o 
  -9   9  14     3637.68     3135.43    388.35 o 
  -7   9  14        0.76       65.64     71.50 o 
  -5   9  14     1150.32     1216.27    148.73 o 
  -3   9  14     2521.95     2444.29    159.33 o 
  -1   9  14     4295.71     4045.73    232.49 o 
   1   9  14       24.69      108.78     57.01 o 
   3   9  14      236.60      118.51    103.92 o 
 -10  10  14      220.80      282.36    161.35 o 
  -8  10  14      103.37      190.18    115.77 o 
  -6  10  14      749.79      781.59    122.45 o 
  -4  10  14      371.27      478.86    194.17 o 
  -2  10  14      546.54      618.88     79.71 o 
   0  10  14        3.05       60.41     86.75 o 
   2  10  14      672.28      614.42    151.33 o 
  -7  11  14        1.42      -74.90     74.90 o 
  -5  11  14       52.69      -22.66     74.05 o 
  -3  11  14     1034.69     1195.87    115.56 o 
  -1  11  14     3271.48     3307.27    199.29 o 
 -17   1  15     1939.61     1990.52    135.32 o 
 -15   1  15       52.14      103.24     49.10 o 
 -13   1  15     3537.54     3743.35    179.22 o 
 -11   1  15      144.80      156.58     55.60 o 
  -9   1  15     7022.27     6998.70    262.05 o 
  -7   1  15     1726.74     1771.56    113.38 o 
  -5   1  15    15130.39    14827.93    486.49 o 
  -3   1  15     2734.31     2614.14    176.05 o 
  -1   1  15     4597.54     4733.57    195.31 o 
   1   1  15        9.00       89.57     55.57 o 
   3   1  15     9048.04     9142.74    390.00 o 
   5   1  15     2189.42     2429.08    144.73 o 
   7   1  15     2012.23     1773.40    151.05 o 
   9   1  15      411.37      364.88     86.65 o 
 -16   2  15      924.69      955.79     96.14 o 
 -14   2  15      298.59      311.00     64.17 o 
 -12   2  15     2257.35     2197.01    131.53 o 
 -10   2  15     1621.76     1683.67    112.43 o 
  -8   2  15     4665.45     4415.52    189.71 o 
  -6   2  15      139.07      118.21     54.24 o 
  -4   2  15    13510.53    12594.34    611.58 o 
  -2   2  15     3340.27     3290.96    157.62 o 
   0   2  15     3101.52     3185.86    154.07 o 
   2   2  15      159.57      210.39     60.53 o 
   4   2  15     4607.27     4415.24    195.72 o 
   6   2  15      496.56      249.35     62.96 o 
   8   2  15     1434.13     1398.54    118.25 o 
 -17   3  15       24.90      178.62     55.15 o 
 -15   3  15        6.81       45.21     83.95 o 
 -13   3  15      251.27      226.71     58.43 o 
 -11   3  15       49.37      121.59     51.25 o 
  -9   3  15     1045.89     1032.19     88.29 o 
  -7   3  15      553.19      587.76     72.01 o 
  -5   3  15      405.18      386.55     64.85 o 
  -3   3  15      442.26      362.86     77.11 o 
  -1   3  15       73.89      106.06     48.95 o 
   1   3  15       19.70      -49.65     49.65 o 
   3   3  15      801.69      889.37     88.47 o 
   5   3  15      349.12      477.13     87.90 o 
   7   3  15       73.25      105.95     55.01 o 
 -16   4  15     1263.26     1397.43    113.45 o 
 -14   4  15      680.50      831.90     87.07 o 
 -12   4  15     2154.74     2137.77    131.18 o 
 -10   4  15     2355.02     2412.02    133.93 o 
  -8   4  15     4542.59     4489.75    189.55 o 
  -6   4  15     1775.12     1714.62    112.27 o 
  -4   4  15     1705.21     1638.70    111.43 o 
  -2   4  15      181.71      132.55     54.78 o 
   0   4  15     5726.98     5245.57    186.75 o 
   2   4  15      174.90      192.10     68.83 o 
   4   4  15     3002.74     3238.17    194.45 o 
   6   4  15      142.10      252.08     61.84 o 
   8   4  15     1633.06     1700.29    169.47 o 
 -15   5  15       23.54       88.30     54.21 o 
 -13   5  15     1096.66     1475.84    109.83 o 
 -11   5  15        3.81       87.34     49.16 o 
  -9   5  15     2907.26     3087.59    153.62 o 
  -7   5  15      744.61      717.07     78.61 o 
  -5   5  15     1474.18     1469.93    106.93 o 
  -3   5  15      241.37      268.41     58.75 o 
  -1   5  15     1819.98     2023.68    124.30 o 
   1   5  15     1312.96     1376.12    125.58 o 
   3   5  15      492.27      657.36     74.99 o 
   5   5  15        6.14       73.75     61.61 o 
   7   5  15      934.00     1088.30    129.16 o 
 -14   6  15       63.68      140.94     59.40 o 
 -12   6  15      444.65      318.30     71.99 o 
 -10   6  15       11.66      164.75     57.00 o 
  -8   6  15     2157.56     2169.98    164.31 o 
  -6   6  15       21.82       69.20     47.98 o 
  -4   6  15      649.04      746.11     88.16 o 
  -2   6  15      749.72      818.53     84.34 o 
   0   6  15     3208.76     3212.53    183.60 o 
   2   6  15      143.75       86.68    117.55 o 
   4   6  15      245.60      355.92     61.04 o 
   6   6  15       84.58       70.78     61.09 o 
 -13   7  15     1771.76     1931.42    152.45 o 
 -11   7  15      418.46      542.00     84.83 o 
  -9   7  15     3197.61     3403.76    195.33 o 
  -7   7  15      202.38      133.16     60.60 o 
  -5   7  15     5923.16     5292.95    247.96 o 
  -3   7  15     1517.08     1742.02    135.20 o 
  -1   7  15     7200.49     7177.50    634.60 o 
   1   7  15     1003.57     1097.47    285.33 o 
   3   7  15     1314.32      936.03    130.62 o 
   5   7  15      218.56      363.18     70.31 o 
 -12   8  15      252.33      155.19     75.93 o 
 -10   8  15       73.73       32.08     80.22 o 
  -8   8  15      376.73      488.57    106.35 o 
  -6   8  15      462.88      423.85     98.57 o 
  -4   8  15      834.65      662.97    114.65 o 
  -2   8  15      139.91      251.11     85.55 o 
   0   8  15      499.04      472.67     93.79 o 
   2   8  15      396.90      304.48    116.69 o 
   4   8  15      607.75      816.80    173.21 o 
 -11   9  15      166.12      162.27    102.10 o 
  -9   9  15      322.38      563.37    142.21 o 
  -7   9  15      188.38      174.99     84.26 o 
  -5   9  15     1926.65     1638.86    206.94 o 
  -3   9  15       11.67      104.87     72.06 o 
  -1   9  15     1157.00     1460.07    121.95 o 
   1   9  15      857.39     1004.59    185.97 o 
   3   9  15      134.89      297.18    113.04 o 
  -8  10  15     1168.68     1091.54    165.00 o 
  -6  10  15      449.57      360.87    106.79 o 
  -4  10  15     3267.94     2949.48    435.75 o 
  -2  10  15      550.05      574.61    108.66 o 
   0  10  15      521.31      553.17     79.59 o 
 -16   0  16     5681.39     5405.02   1084.81 o 
 -14   0  16     2552.23     2623.09    273.48 o 
 -12   0  16      179.62      290.98     84.97 o 
 -10   0  16      321.39      375.68     93.46 o 
  -8   0  16    28008.45    27935.04   1234.69 o 
  -6   0  16    18763.22    17756.37   1652.75 o 
  -4   0  16     1254.49      959.94    128.04 o 
  -2   0  16      475.77      663.39    110.75 o 
   0   0  16    18947.02    19034.78   1656.39 o 
   2   0  16     6373.12     7548.12    608.95 o 
   4   0  16     3571.21     3861.45    257.33 o 
   6   0  16      510.18      604.66    116.52 o 
   8   0  16     1300.01     1228.07    163.06 o 
 -17   1  16       26.44      110.65     62.39 o 
 -15   1  16      259.35      412.05     76.79 o 
 -13   1  16      543.20      617.27     80.29 o 
 -11   1  16      253.49      252.82     60.29 o 
  -9   1  16      878.42      920.79     90.04 o 
  -7   1  16     6849.49     6717.24    256.76 o 
  -5   1  16     1734.78     1673.51    115.03 o 
  -3   1  16      991.36     1192.76     98.34 o 
  -1   1  16       41.24       41.53     45.24 o 
   1   1  16     2134.90     2301.77    210.03 o 
   3   1  16       64.01       90.93     62.69 o 
   5   1  16     1217.05     1406.24    118.68 o 
   7   1  16       80.13      136.57     53.45 o 
 -16   2  16     3387.77     3542.55    307.11 o 
 -14   2  16     1836.40     1995.96    132.74 o 
 -12   2  16      115.38      121.89     55.40 o 
 -10   2  16     2408.79     2809.47    150.18 o 
  -8   2  16    12155.53    11399.51    393.98 o 
  -6   2  16     6342.01     5663.22    225.44 o 
  -4   2  16      694.08      670.94     81.58 o 
  -2   2  16     3233.17     3342.81    161.83 o 
   0   2  16    10583.49    11261.83    387.91 o 
   2   2  16     4666.64     5164.91    253.45 o 
   4   2  16       73.13      100.32     52.59 o 
   6   2  16       15.24       94.05     51.46 o 
   8   2  16     1051.95      960.72    101.50 o 
 -15   3  16      706.18      890.60     95.11 o 
 -13   3  16     1002.07     1138.81    100.05 o 
 -11   3  16     5379.86     4864.37    205.33 o 
  -9   3  16     2766.62     2762.85    148.64 o 
  -7   3  16     1752.41     1742.18    116.56 o 
  -5   3  16     1168.52     1111.55     96.13 o 
  -3   3  16    10427.58     9171.85    328.70 o 
  -1   3  16      131.86      179.72     53.71 o 
   1   3  16     1682.12     2003.37    250.69 o 
   3   3  16     1636.16     1686.72    143.45 o 
   5   3  16     4306.68     3985.86    189.00 o 
   7   3  16       19.86       68.78     74.47 o 
 -16   4  16      257.25      255.60     62.20 o 
 -14   4  16     1487.73     1552.09    127.37 o 
 -12   4  16     2826.84     3170.34    165.14 o 
 -10   4  16     2232.00     2287.51    133.86 o 
  -8   4  16      567.54      671.89     77.55 o 
  -6   4  16     2253.72     2162.42    130.46 o 
  -4   4  16     5546.87     4703.34    336.58 o 
  -2   4  16     2327.33     2480.48    151.85 o 
   0   4  16      599.61      769.14     80.78 o 
   2   4  16      171.87      232.19     66.50 o 
   4   4  16     1235.29      938.15    109.41 o 
   6   4  16      285.81      329.01     68.36 o 
 -15   5  16      452.30      542.68     75.91 o 
 -13   5  16     1315.43     1281.04    104.14 o 
 -11   5  16     3070.65     2852.54    153.85 o 
  -9   5  16       51.54      135.86     55.71 o 
  -7   5  16      550.75      619.72    103.95 o 
  -5   5  16     2526.15     2223.97    133.13 o 
  -3   5  16     5006.45     5037.70    209.98 o 
  -1   5  16        5.66      -45.99     45.99 o 
   1   5  16     1384.14     1592.68    171.33 o 
   3   5  16      552.55      628.73     90.71 o 
   5   5  16     1651.18     1824.64    155.39 o 
 -14   6  16       90.35      216.04     97.77 o 
 -12   6  16     7957.62     7655.28    504.61 o 
 -10   6  16      598.31      758.39     93.84 o 
  -8   6  16      389.25      381.47     78.05 o 
  -6   6  16      280.88      475.02     68.85 o 
  -4   6  16    11228.03    10350.02    557.26 o 
  -2   6  16     3499.75     3558.07    220.00 o 
   0   6  16      258.28      341.26     75.00 o 
   2   6  16        4.26      -23.16     52.70 o 
   4   6  16     4172.75     4074.09    231.73 o 
   6   6  16      670.23      744.57    113.61 o 
 -13   7  16       61.18      161.09     59.18 o 
 -11   7  16      418.65      448.86     98.06 o 
  -9   7  16     1247.97     1166.54    232.84 o 
  -7   7  16      233.41      213.52     75.68 o 
  -5   7  16      655.33      721.82    125.87 o 
  -3   7  16     1626.57     1854.24    142.99 o 
  -1   7  16      451.62      628.07     83.83 o 
   1   7  16      285.50      252.24     81.81 o 
   3   7  16       20.53       57.87     71.13 o 
   5   7  16      176.66      210.12    103.92 o 
 -12   8  16     2252.21     2569.41    284.42 o 
 -10   8  16     2373.91     2138.79    253.43 o 
  -8   8  16      422.58      527.29    109.28 o 
  -6   8  16        1.87      -15.03     73.58 o 
  -4   8  16     6326.41     6481.03    355.71 o 
  -2   8  16     2464.30     2266.08    332.74 o 
   0   8  16      712.50      915.62    124.89 o 
   2   8  16      197.77      319.06    127.63 o 
  -9   9  16     1607.17     1329.10    163.71 o 
  -7   9  16     2814.44     3028.37    344.59 o 
  -5   9  16      197.92      212.92     84.64 o 
  -3   9  16      713.63      739.40    119.81 o 
  -1   9  16     1095.13     1212.08    138.79 o 
   1   9  16     1137.94      780.34    164.09 o 
  -6  10  16      457.43      548.24    120.83 o 
  -4  10  16      292.53      314.30     89.99 o 
  -2  10  16      771.87     1280.88    340.03 o 
 -15   1  17     2160.75     2464.64    173.58 o 
 -13   1  17      491.82      409.11     71.38 o 
 -11   1  17     3944.04     3892.10    186.60 o 
  -9   1  17     1230.26     1281.21    106.20 o 
  -7   1  17     3477.93     3558.63    207.11 o 
  -5   1  17      959.08      946.93    114.93 o 
  -3   1  17     6881.13     6718.04    293.16 o 
  -1   1  17     1663.12     2056.16    127.15 o 
   1   1  17     3120.55     3666.07    272.48 o 
   3   1  17      946.04     1195.36    242.49 o 
   5   1  17     2743.98     2794.80    285.82 o 
   7   1  17     1251.24     1466.43    122.65 o 
 -16   2  17      360.20      516.41     94.47 o 
 -14   2  17      669.68      849.59     92.05 o 
 -12   2  17      491.01      532.11     76.44 o 
 -10   2  17     3087.86     3043.34    160.50 o 
  -8   2  17      185.95      282.21     67.16 o 
  -6   2  17     4454.67     3676.63    175.44 o 
  -4   2  17      588.38      499.11     84.08 o 
  -2   2  17     2374.46     2509.88    210.46 o 
   0   2  17      470.67      405.21    109.95 o 
   2   2  17     4470.92     4790.08    317.74 o 
   4   2  17       46.16      148.97     93.96 o 
   6   2  17      791.12      621.85    177.02 o 
 -15   3  17      540.14      646.50     83.93 o 
 -13   3  17       43.82       39.71     51.70 o 
 -11   3  17      199.13      159.86     54.69 o 
  -9   3  17        8.65      -45.56     45.56 o 
  -7   3  17      102.63      137.64     57.46 o 
  -5   3  17      273.69      345.75     64.01 o 
  -3   3  17      653.72      746.95     82.15 o 
  -1   3  17      403.15      522.03     70.93 o 
   1   3  17      115.52       86.58     94.01 o 
   3   3  17       90.73       52.75     87.01 o 
   5   3  17      235.05      274.66     78.42 o 
 -14   4  17     2079.95     2113.50    195.79 o 
 -12   4  17     2064.32     2008.60    132.64 o 
 -10   4  17     2581.82     2673.73    209.73 o 
  -8   4  17     1323.80     1319.19    107.64 o 
  -6   4  17     4364.66     3658.98    227.11 o 
  -4   4  17     1170.92     1207.47    102.90 o 
  -2   4  17     3133.25     3310.59    166.63 o 
   0   4  17      966.64     1251.67    161.09 o 
   2   4  17     4987.25     5471.77    665.47 o 
   4   4  17      169.20      123.86     65.82 o 
   6   4  17     1164.89     1419.18    141.39 o 
 -15   5  17      457.67      512.94     77.65 o 
 -13   5  17       15.05       49.12     54.28 o 
 -11   5  17     2409.46     2407.12    211.05 o 
  -9   5  17        6.03      -38.26     48.89 o 
  -7   5  17     2596.24     2514.66    145.70 o 
  -5   5  17      893.15      977.27    110.53 o 
  -3   5  17      887.39      914.82    109.09 o 
  -1   5  17       57.10       66.89     50.99 o 
   1   5  17     3180.58     3577.84    266.03 o 
   3   5  17      451.90      573.51    120.97 o 
   5   5  17      234.53      243.99    134.58 o 
 -14   6  17      282.35      406.36     80.03 o 
 -12   6  17        3.01        0.08     61.36 o 
 -10   6  17      511.48      491.11     82.00 o 
  -8   6  17      171.06      146.61     64.40 o 
  -6   6  17      869.54      732.82    100.13 o 
  -4   6  17       20.96      113.02     56.31 o 
  -2   6  17      675.43      791.89    119.47 o 
   0   6  17      178.86      358.96     91.36 o 
   2   6  17      391.64      531.80    208.76 o 
   4   6  17       81.15       58.95     92.54 o 
 -13   7  17       23.09      157.04     70.96 o 
 -11   7  17     1976.91     1901.74    161.61 o 
  -9   7  17      277.75      420.76     83.39 o 
  -7   7  17     5495.61     5375.08    264.12 o 
  -5   7  17      676.55      793.94    151.46 o 
  -3   7  17     1281.85     1421.94    129.63 o 
  -1   7  17      348.02      301.39     69.41 o 
   1   7  17     2051.43     2406.65    300.83 o 
   3   7  17      676.19     1037.41    196.91 o 
 -10   8  17      201.97      256.29     90.13 o 
  -8   8  17       64.88       83.03    134.92 o 
  -6   8  17      176.72      140.76     85.69 o 
  -4   8  17      684.01     1004.93    138.59 o 
  -2   8  17      166.28      188.52     69.65 o 
  -9   9  17       71.84      293.31    104.33 o 
  -7   9  17      418.05      266.19    158.62 o 
  -5   9  17     1391.89     1433.07    165.57 o 
  -3   9  17      704.01      756.27    121.97 o 
  -1   9  17      181.08      239.62     78.76 o 
 -16   0  18      546.72      607.89    121.35 o 
 -14   0  18     8931.96     9634.84    510.45 o 
 -12   0  18     3059.11     3212.33    246.52 o 
 -10   0  18     1993.74     2199.86    203.29 o 
  -8   0  18      286.69      216.51     87.55 o 
  -6   0  18    17426.97    16474.68   1109.43 o 
  -4   0  18     4513.38     4427.53    272.15 o 
  -2   0  18      347.09      304.15     90.55 o 
   0   0  18     1959.24     2426.70    319.06 o 
   2   0  18     7552.55     8078.68    654.54 o 
   4   0  18     2985.27     2835.10    366.47 o 
   6   0  18      780.65      913.43    246.13 o 
 -15   1  18       31.25       81.47     59.74 o 
 -13   1  18        5.83       75.99     64.47 o 
 -11   1  18       17.42       86.08     51.85 o 
  -9   1  18      933.96      881.57     91.79 o 
  -7   1  18      405.35      345.55     67.84 o 
  -5   1  18      375.92      390.99     68.73 o 
  -3   1  18       50.07       59.86     54.43 o 
  -1   1  18     2204.62     2144.30    131.20 o 
   1   1  18       11.79      -66.64     84.08 o 
   3   1  18     1869.45     2132.56    216.40 o 
   5   1  18      180.76      403.18    124.87 o 
 -16   2  18      414.54      754.94     91.24 o 
 -14   2  18     5452.37     5579.54    247.97 o 
 -12   2  18     5396.93     5181.02    226.89 o 
 -10   2  18      473.11      484.41     78.07 o 
  -8   2  18     2803.85     3131.69    166.74 o 
  -6   2  18     6320.19     5961.29    260.53 o 
  -4   2  18     2137.73     2181.08    135.14 o 
  -2   2  18      770.32      755.94     85.63 o 
   0   2  18      201.64      313.30    104.40 o 
   2   2  18     2531.07     2596.71    235.15 o 
   4   2  18     1099.87     1227.52    245.22 o 
   6   2  18       89.65       10.21    109.54 o 
 -15   3  18      430.00      635.37     86.83 o 
 -13   3  18     1776.31     1803.35    197.90 o 
 -11   3  18     2442.86     2329.27    144.90 o 
  -9   3  18     5780.26     5604.35    235.21 o 
  -7   3  18     1100.34     1137.83    125.57 o 
  -5   3  18     2919.72     2875.90    157.91 o 
  -3   3  18     2225.11     2219.48    184.66 o 
  -1   3  18     4314.88     4673.61    202.30 o 
   1   3  18      451.94      526.82    124.40 o 
   3   3  18     1275.84     1398.65    181.76 o 
   5   3  18        4.74      -73.77    141.30 o 
 -14   4  18      290.28      346.61     85.26 o 
 -12   4  18     1250.23     1571.23    118.60 o 
 -10   4  18     4746.55     4609.82    212.28 o 
  -8   4  18     2667.99     2746.11    156.32 o 
  -6   4  18      595.08      530.68     77.38 o 
  -4   4  18     2147.24     2239.70    142.37 o 
  -2   4  18     1628.32     1776.79    122.20 o 
   0   4  18      961.89     1165.44    157.89 o 
   2   4  18       46.71       57.47     86.84 o 
   4   4  18      190.10      239.31    151.33 o 
 -13   5  18      285.15      407.84     69.04 o 
 -11   5  18     1517.75     1561.15    117.37 o 
  -9   5  18     4176.28     3701.29    184.20 o 
  -7   5  18        4.45       -7.88     49.11 o 
  -5   5  18     1091.48     1092.31    100.76 o 
  -3   5  18      713.16      780.90     86.83 o 
  -1   5  18     4261.03     4251.74    225.47 o 
   1   5  18       37.63       62.05    126.71 o 
   3   5  18     1610.34     2177.29    347.32 o 
 -12   6  18      318.41      526.80     96.72 o 
 -10   6  18     5969.63     5615.04    296.41 o 
  -8   6  18     2694.81     2530.80    179.50 o 
  -6   6  18      532.18      637.57     94.98 o 
  -4   6  18       15.46      -54.09     54.09 o 
  -2   6  18     5289.07     4861.40    285.61 o 
   0   6  18     1920.74     1744.82    273.48 o 
   2   6  18      655.37     1021.00    207.85 o 
 -11   7  18       52.85      148.73     62.53 o 
  -9   7  18      148.55      115.79     71.86 o 
  -7   7  18      420.20      381.25    135.84 o 
  -5   7  18       37.09        7.73     79.40 o 
  -3   7  18       15.89       83.91     64.49 o 
  -1   7  18        3.52       98.45    109.39 o 
   1   7  18      296.23      391.99    125.80 o 
 -10   8  18     3220.71     2810.52    251.98 o 
  -8   8  18     1233.80     1514.75    179.37 o 
  -6   8  18       85.25       73.35     80.59 o 
  -4   8  18       16.88       14.80     80.73 o 
  -2   8  18     2000.79     2206.15    195.64 o 
  -5   9  18     1601.85     1632.95    182.73 o 
 -15   1  19       18.39      105.46     69.53 o 
 -13   1  19     1234.09     1514.72    127.04 o 
 -11   1  19      767.28      707.46     86.63 o 
  -9   1  19     2979.95     3263.05    174.44 o 
  -7   1  19      254.40      316.16     67.62 o 
  -5   1  19     1806.25     1731.95    126.87 o 
  -3   1  19      466.86      598.93     78.80 o 
  -1   1  19     4898.12     4965.65    342.77 o 
   1   1  19     2398.38     2785.70    388.35 o 
   3   1  19      449.54      592.08    126.88 o 
   5   1  19       84.39      102.66    108.13 o 
 -14   2  19      592.68      776.96     92.52 o 
 -12   2  19      950.14     1263.53    111.36 o 
 -10   2  19       48.21       28.00     57.22 o 
  -8   2  19     1911.57     1910.93    133.77 o 
  -6   2  19     1547.72     1419.07    114.32 o 
  -4   2  19     1786.71     1793.50    127.49 o 
  -2   2  19       17.33       83.07     51.88 o 
   0   2  19     3084.40     3324.39    265.49 o 
   2   2  19      123.07      282.10    108.27 o 
   4   2  19     1084.95     1156.62    174.03 o 
 -15   3  19      345.27      341.27     80.21 o 
 -13   3  19      629.41      655.73    103.95 o 
 -11   3  19       10.76       52.55     51.85 o 
  -9   3  19       53.48      -12.21     54.71 o 
  -7   3  19      669.72      616.62     83.46 o 
  -5   3  19      598.50      553.35     76.61 o 
  -3   3  19       53.70       44.49     49.11 o 
  -1   3  19      768.40      695.11    133.61 o 
   1   3  19      350.53      472.21    122.47 o 
   3   3  19       40.40       43.48     84.36 o 
 -14   4  19      433.99      563.88     84.33 o 
 -12   4  19     3417.29     3425.58    185.34 o 
 -10   4  19      517.73      650.02     86.61 o 
  -8   4  19     2585.67     2453.60    168.02 o 
  -6   4  19      763.49      624.35     79.82 o 
  -4   4  19     6747.78     6404.00    258.56 o 
  -2   4  19      360.05      553.17     72.77 o 
   0   4  19     3086.57     3293.65    263.00 o 
   2   4  19      210.87      246.64     99.91 o 
 -13   5  19     1232.98     1218.63    111.67 o 
 -11   5  19      173.86      211.36     70.26 o 
  -9   5  19      946.92      959.24    100.45 o 
  -7   5  19      390.83      323.34     67.06 o 
  -5   5  19     1871.05     1922.11    133.95 o 
  -3   5  19      567.30      673.72     83.95 o 
  -1   5  19      807.82      731.28    136.74 o 
   1   5  19       48.39      132.70     87.01 o 
   3   5  19      564.44      796.13    136.01 o 
 -12   6  19      218.73      330.23     97.60 o 
 -10   6  19       14.12       11.47     88.40 o 
  -8   6  19      330.48      523.41    126.74 o 
  -6   6  19      124.40       41.71     58.98 o 
  -4   6  19      552.37      627.99     98.07 o 
  -2   6  19        3.11       36.76     54.58 o 
   0   6  19       68.48     -111.22    111.22 o 
 -11   7  19       46.79      142.46     68.39 o 
  -9   7  19     1575.52     1333.94    138.73 o 
  -7   7  19      474.22      505.47     93.62 o 
  -5   7  19     1989.14     1980.74    161.74 o 
  -3   7  19      473.85      627.47     89.41 o 
  -1   7  19     1075.93      867.85    185.97 o 
  -8   8  19      450.00      409.65    123.68 o 
  -6   8  19      193.49      296.81    217.87 o 
  -4   8  19      133.48      323.19     93.14 o 
 -14   0  20       39.68      -22.16     91.16 o 
 -12   0  20     6284.72     6514.70    385.24 o 
 -10   0  20     1350.17     1449.95    193.26 o 
  -8   0  20      461.23      428.17    111.47 o 
  -6   0  20     1173.40     1191.07    151.28 o 
  -4   0  20     9424.98     9482.65    490.28 o 
  -2   0  20     5830.81     6456.02    557.90 o 
   0   0  20      147.69      171.38    138.56 o 
   2   0  20        2.50       54.70    144.03 o 
 -13   1  20      288.76      456.20     82.99 o 
 -11   1  20      209.30      356.07     77.97 o 
  -9   1  20      599.75      678.16     89.91 o 
  -7   1  20      502.59      472.11     75.26 o 
  -5   1  20      106.04      136.66     81.32 o 
  -3   1  20      301.17      672.05    278.95 o 
  -1   1  20      225.23      242.31    101.20 o 
   1   1  20      733.21      792.26    244.31 o 
   3   1  20       28.97       23.75    102.06 o 
 -14   2  20      248.01      417.25     77.33 o 
 -12   2  20     2139.53     2397.55    157.18 o 
 -10   2  20     2725.99     2776.86    168.02 o 
  -8   2  20        3.63       -8.88     53.51 o 
  -6   2  20       55.22      104.11     57.23 o 
  -4   2  20     4909.38     5154.33    219.40 o 
  -2   2  20     3040.35     3361.96    270.07 o 
   0   2  20       98.49      232.33    103.06 o 
   2   2  20        0.57      206.02    104.43 o 
 -13   3  20        3.41       63.96     61.79 o 
 -11   3  20     1832.35     1826.73    137.58 o 
  -9   3  20      881.30     1076.92    108.87 o 
  -7   3  20     3503.76     3205.29    176.64 o 
  -5   3  20       53.73       99.51     55.28 o 
  -3   3  20     4494.18     4691.58    211.20 o 
  -1   3  20      132.00      124.91     97.33 o 
   1   3  20     2582.50     2886.64    251.98 o 
 -12   4  20      320.27      460.00     76.81 o 
 -10   4  20      783.34      937.18    112.37 o 
  -8   4  20     1070.71     1155.25    109.19 o 
  -6   4  20     1467.60     1633.09    127.62 o 
  -4   4  20      605.29      890.67     92.71 o 
  -2   4  20      126.61      280.04    104.04 o 
   0   4  20     1424.75     1796.61    199.15 o 
   2   4  20      217.56      219.36    261.63 o 
 -11   5  20      541.16      716.92     92.31 o 
  -9   5  20      328.66      293.00     85.16 o 
  -7   5  20     4291.96     3949.26    200.28 o 
  -5   5  20       33.31       86.60     64.21 o 
  -3   5  20      557.56      658.13     77.59 o 
  -1   5  20      767.62      979.79    152.28 o 
   1   5  20     1389.19     1781.19    224.26 o 
 -10   6  20       21.60       48.23     76.26 o 
  -8   6  20     4952.37     4478.15    312.39 o 
  -6   6  20     1230.63     1409.57    136.08 o 
  -4   6  20      802.23      829.44    106.22 o 
  -2   6  20        0.26       12.76    114.86 o 
  -7   7  20        9.79      195.89     90.05 o 
  -5   7  20      499.02      609.18     96.81 o 
  -3   7  20      341.10      453.67     83.46 o 
 -13   1  21       31.50       57.63     66.06 o 
 -11   1  21     1431.62     1533.15    133.30 o 
  -9   1  21       38.50      173.04     68.99 o 
  -7   1  21     3351.58     3075.43    174.21 o 
  -5   1  21     1400.05     1582.98    123.44 o 
  -3   1  21     1126.03     1217.21    107.16 o 
  -1   1  21      341.67      710.70    145.07 o 
   1   1  21     1463.09     1827.14    211.93 o 
 -12   2  21      362.86      477.00     93.16 o 
 -10   2  21     1196.35     1424.08    126.60 o 
  -8   2  21      820.98      811.55     98.52 o 
  -6   2  21     1350.33     1316.77    114.56 o 
  -4   2  21        6.07      -41.48     68.16 o 
  -2   2  21     2375.51     2847.79    252.04 o 
   0   2  21       34.72       74.68     93.69 o 
 -11   3  21       86.79      146.25     69.51 o 
  -9   3  21       75.82       77.83     89.47 o 
  -7   3  21      424.44      667.12     88.08 o 
  -5   3  21      356.06      472.74     86.84 o 
  -3   3  21       43.12      121.76     58.09 o 
  -1   3  21       25.49      131.12    169.56 o 
   1   3  21       90.93      242.30    105.37 o 
 -12   4  21       32.56      137.43     64.90 o 
 -10   4  21     2300.87     2063.44    151.52 o 
  -8   4  21      108.02      182.83     70.30 o 
  -6   4  21     4037.49     3629.30    192.05 o 
  -4   4  21      436.31      524.20     95.80 o 
  -2   4  21     1974.32     2006.94    212.61 o 
   0   4  21       28.34      345.47    108.09 o 
  -9   5  21      288.71      293.98     72.40 o 
  -7   5  21      573.93      701.55     86.40 o 
  -5   5  21      108.70      224.69     66.80 o 
  -3   5  21     1556.21     1726.26    126.71 o 
  -1   5  21       65.93       18.82    106.66 o 
  -8   6  21        1.62       95.82     71.83 o 
  -6   6  21       22.26       41.81    124.22 o 
  -4   6  21        4.46       26.45     64.43 o 
 -12   0  22      146.80      179.69    109.44 o 
 -10   0  22     8858.83     8122.83    459.90 o 
  -8   0  22     1600.36     1321.08    169.44 o 
  -6   0  22      680.63      910.56    251.60 o 
  -4   0  22      398.78      550.73    115.48 o 
  -2   0  22     3612.59     4047.55    441.22 o 
   0   0  22     1065.71     1456.75    280.78 o 
 -11   1  22      351.32      563.35     97.92 o 
  -9   1  22      611.96      614.00     94.29 o 
  -7   1  22       85.50      167.44     68.70 o 
  -5   1  22      864.18      850.02     95.95 o 
  -3   1  22       65.01      146.21    102.19 o 
  -1   1  22      278.74      344.24    119.12 o 
 -10   2  22     2502.05     2504.00    166.54 o 
  -8   2  22     2117.48     1891.16    152.11 o 
  -6   2  22        4.83      109.79     62.05 o 
  -4   2  22        2.67       61.87     62.33 o 
  -2   2  22      778.73     1019.11    159.72 o 
 -11   3  22       80.88      135.79     76.62 o 
  -9   3  22      887.54     1034.73    110.02 o 
  -7   3  22      218.90      125.93     67.18 o 
  -5   3  22     2548.58     2736.25    165.40 o 
  -3   3  22       10.54      113.04    134.01 o 
  -8   4  22      564.08      804.49    101.18 o 
  -6   4  22      354.51      570.67     85.15 o 
  -4   4  22      338.74      639.32     80.94 o 
  -9   1  23     1175.62     1507.32    201.86 o 
  -7   1  23      464.63      492.88     80.48 o 
  -5   1  23     1463.31     1576.14    128.39 o 
  -8   2  23     1144.94     1291.43    118.33 o 
  -6   2  23       23.85        1.32     55.80 o 
  -4   2  23      941.13     1116.30    293.54 o 
                                                 
